# Supplementary material for: Impact of sleep health on self-perceived health status
Source: Sci Rep. 2019 May 13;9:7284. doi: 10.1038/s41598-019-43873-5 (PMC6513841; doi:10.1038/s41598-019-43873-5)
Supplement: Supplementary file 1 — Dataset 1 [file 41598_2019_43873_MOESM1_ESM.csv]

	Sex	Age	Smoker	Drinker	Diet	Activity	SATED	Chronic_disease	Weights	Health_status
1	Male	37	Smoker	low	Low	>70 years	>=8	1	1,12012250607311	good
2	Male	56	Smoker	low	Low	>70 years	>=8	2	0,98339415564374	good
3	Female	21	Smoker	low	Low	>70 years	>=8	0	1,05448750149458	good
4	Female	37	Smoker	low	High / moderate	>70 years	>=8	1	1,13945697206353	good
5	Female	76	Smoker	low	Low	>70 years	>=8	5	1,03521984423269	poor
6	Male	49	Smoker	low	Low	>70 years	>=8	3	1,0834078951731	good
7	Male	60	Smoker	low	High / moderate	Low	>=8	2	0,980906056804178	good
8	Female	29	Smoker	High	High / moderate	>70 years	<8	3	1,05442116076369	good
9	Female	73	Smoker	low	Low	>70 years	>=8	9	1,10199651094707	poor
10	Female	93	Smoker	low	Low	>70 years	>=8	4	0,783116578849807	poor
11	Male	39	Smoker	low	Low	Low	>=8	1	1,12012250607311	good
12	Male	67	Smoker	low	High / moderate	>70 years	>=8	2	1,12594626180965	good
13	Female	29	Smoker	low	High / moderate	>70 years	>=8	0	1,05442116076369	good
14	Female	36	Smoker	low	Low	Low	<8	5	1,13945697206353	poor
15	Female	61	Smoker	low	High / moderate	>70 years	>=8	0	1,06281236252799	good
16	Male	30	Smoker	low	Low	>70 years	>=8	0	1,08691412373597	good
17	Male	53	Smoker	low	High / moderate	>70 years	>=8	0	1,0834078951731	good
18	Male	81	Smoker	low	Low	>70 years	>=8	2	0,828547855674112	good
19	Female	49	Smoker	low	Low	>70 years	>=8	6	1,08639709946354	poor
20	Female	57	Smoker	low	High / moderate	>70 years	>=8	2	1,08838200117519	good
21	Male	23	Smoker	low	High / moderate	>70 years	>=8	1	1,04297462048783	good
22	Male	76	Smoker	low	High / moderate	>70 years	>=8	3	0,828547855674112	good
23	Male	92	Smoker	low	High / moderate	>70 years	<8	3	0,371148343606222	good
24	Female	31	Smoker	low	Low	>70 years	>=8	0	1,05442116076369	good
25	Female	52	Smoker	low	Low	Low	>=8	0	1,08639709946354	good
26	Male	40	Smoker	High	High / moderate	>70 years	>=8	2	1,12012250607311	good
27	Male	47	Smoker	low	Low	>70 years	>=8	1	1,0834078951731	good
28	Female	44	Smoker	low	Low	>70 years	>=8	7	1,13945697206353	poor
29	Male	32	Smoker	low	Low	Low	>=8	0	1,08691412373597	good
30	Male	40	Smoker	low	High / moderate	>70 years	>=8	0	1,12012250607311	good
31	Female	29	Smoker	low	Low	Low	>=8	1	1,05442116076369	poor
32	Male	27	Smoker	High	High / moderate	>70 years	<8	0	1,08691412373597	good
33	Female	15	Smoker	low	Low	>70 years	>=8	0	1,05448750149458	good
34	Female	83	Smoker	low	High / moderate	>70 years	<8	3	1,03521984423269	poor
35	Male	16	Smoker	low	Low	Low	>=8	0	1,04297462048783	good
36	Female	69	Smoker	low	Low	>70 years	>=8	0	1,10199651094707	good
37	Male	40	Smoker	low	Low	>70 years	>=8	0	1,12012250607311	good
38	Male	57	Smoker	low	High / moderate	>70 years	>=8	1	0,98339415564374	good
39	Female	24	Smoker	High	Low	>70 years	>=8	0	1,05448750149458	good
40	Female	39	Smoker	low	High / moderate	>70 years	>=8	0	1,13945697206353	good
41	Female	79	Smoker	low	Low	>70 years	>=8	2	1,03521984423269	good
42	Male	51	Smoker	low	High / moderate	>70 years	>=8	4	1,0834078951731	good
43	Male	62	Smoker	low	High / moderate	>70 years	>=8	2	0,980906056804178	good
44	Female	26	Smoker	low	High / moderate	>70 years	>=8	1	1,05442116076369	good
45	Female	66	Smoker	low	High / moderate	>70 years	<8	6	1,10199651094707	poor
46	Female	89	Smoker	low	High / moderate	>70 years	>=8	3	0,783116578849807	good
47	Male	40	Smoker	low	High / moderate	>70 years	>=8	0	1,12012250607311	good
48	Male	70	Smoker	low	High / moderate	>70 years	>=8	4	1,12594626180965	poor
49	Female	33	Smoker	low	Low	>70 years	>=8	0	1,05442116076369	good
50	Female	41	Smoker	low	High / moderate	>70 years	>=8	0	1,13945697206353	good
51	Female	63	Smoker	low	High / moderate	>70 years	>=8	1	1,06281236252799	good
52	Male	22	Smoker	low	Low	>70 years	>=8	0	1,04297462048783	good
53	Female	70	Smoker	low	High / moderate	>70 years	<8	10	1,10199651094707	poor
54	Male	28	Smoker	low	Low	>70 years	>=8	0	1,08691412373597	good
55	Male	50	Smoker	low	Low	>70 years	>=8	1	1,0834078951731	poor
56	Male	81	Smoker	low	High / moderate	>70 years	<8	3	0,828547855674112	good
57	Female	50	Smoker	low	Low	Low	<8	2	1,08639709946354	good
58	Female	57	Smoker	low	High / moderate	>70 years	>=8	6	1,08838200117519	poor
59	Male	19	Smoker	low	Low	>70 years	>=8	0	1,04297462048783	good
60	Male	87	Smoker	low	High / moderate	>70 years	>=8	5	0,371148343606222	poor
61	Female	25	Smoker	low	Low	Low	>=8	0	1,05442116076369	good
62	Female	53	Smoker	low	High / moderate	>70 years	>=8	0	1,08639709946354	good
63	Male	43	Smoker	low	High / moderate	>70 years	>=8	0	1,12012250607311	good
64	Male	52	Smoker	low	High / moderate	>70 years	>=8	0	1,0834078951731	good
65	Female	38	Smoker	low	High / moderate	>70 years	>=8	0	1,13945697206353	good
66	Male	32	Smoker	low	Low	Low	>=8	1	1,08691412373597	good
67	Male	36	Smoker	low	Low	>70 years	>=8	1	1,12012250607311	good
68	Female	29	Smoker	low	Low	Low	>=8	0	1,05442116076369	good
69	Male	28	Smoker	low	High / moderate	Low	>=8	0	1,08691412373597	good
70	Female	23	Smoker	low	High / moderate	>70 years	>=8	0	1,05448750149458	good
71	Female	82	Smoker	low	High / moderate	>70 years	>=8	3	1,03521984423269	poor
72	Male	44	Smoker	low	Low	>70 years	<8	4	1,12012250607311	poor
73	Male	55	Smoker	low	Low	>70 years	>=8	10	0,98339415564374	poor
74	Female	18	Smoker	low	Low	>70 years	>=8	3	1,05448750149458	good
75	Female	39	Smoker	low	Low	>70 years	<8	0	1,13945697206353	good
76	Female	82	Smoker	low	High / moderate	>70 years	<8	8	1,03521984423269	poor
77	Male	48	Smoker	low	High / moderate	>70 years	<8	4	1,0834078951731	poor
78	Male	61	Smoker	low	High / moderate	>70 years	>=8	3	0,980906056804178	good
79	Female	69	Smoker	low	High / moderate	>70 years	<8	9	1,10199651094707	good
80	Female	86	Smoker	low	High / moderate	>70 years	>=8	10	0,783116578849807	poor
81	Male	38	Smoker	low	Low	Low	>=8	0	1,12012250607311	good
82	Male	74	Smoker	low	High / moderate	>70 years	>=8	7	1,12594626180965	poor
83	Female	33	Smoker	low	Low	>70 years	>=8	0	1,05442116076369	good
84	Female	42	Smoker	low	Low	Low	<8	2	1,13945697206353	good
85	Female	60	Smoker	low	Low	>70 years	>=8	3	1,06281236252799	poor
86	Male	29	Smoker	low	Low	Low	>=8	0	1,08691412373597	good
87	Male	46	Smoker	low	Low	>70 years	>=8	0	1,0834078951731	good
88	Male	78	Smoker	low	Low	>70 years	>=8	2	0,828547855674112	good
89	Female	45	Smoker	low	High / moderate	>70 years	>=8	2	1,08639709946354	good
90	Male	15	Smoker	High	Low	>70 years	>=8	0	1,04297462048783	good
91	Male	79	Smoker	low	High / moderate	>70 years	<8	5	0,828547855674112	good
92	Male	85	Smoker	low	High / moderate	>70 years	>=8	10	0,371148343606222	poor
93	Female	31	Smoker	low	Low	>70 years	<8	0	1,05442116076369	good
94	Male	38	Smoker	low	Low	>70 years	>=8	0	1,12012250607311	good
95	Male	51	Smoker	low	High / moderate	>70 years	>=8	0	1,0834078951731	good
96	Female	43	Smoker	low	High / moderate	>70 years	>=8	3	1,13945697206353	good
97	Male	29	Smoker	low	Low	>70 years	>=8	2	1,08691412373597	good
98	Male	44	Smoker	low	Low	>70 years	>=8	1	1,12012250607311	good
99	Female	32	Smoker	low	Low	>70 years	<8	0	1,05442116076369	good
100	Male	29	Smoker	low	Low	>70 years	>=8	0	1,08691412373597	good
101	Female	22	Smoker	low	Low	Low	>=8	0	1,05448750149458	good
102	Female	78	Smoker	low	High / moderate	>70 years	<8	12	1,03521984423269	good
103	Male	18	Smoker	low	Low	>70 years	>=8	1	1,04297462048783	good
104	Female	51	Smoker	low	Low	>70 years	>=8	2	1,08639709946354	good
105	Female	67	Smoker	low	High / moderate	>70 years	>=8	3	1,10199651094707	poor
106	Male	38	Smoker	low	High / moderate	>70 years	>=8	0	1,12012250607311	good
107	Male	56	Smoker	low	Low	>70 years	>=8	0	0,98339415564374	good
108	Female	17	Smoker	low	High / moderate	>70 years	>=8	0	1,05448750149458	good
109	Female	43	Smoker	low	High / moderate	Low	<8	6	1,13945697206353	poor
110	Female	78	Smoker	low	High / moderate	>70 years	>=8	6	1,03521984423269	poor
111	Male	49	Smoker	low	High / moderate	>70 years	>=8	0	1,0834078951731	good
112	Male	64	Smoker	low	Low	>70 years	>=8	2	0,980906056804178	good
113	Female	34	Smoker	low	High / moderate	>70 years	>=8	0	1,05442116076369	good
114	Female	71	Smoker	low	High / moderate	>70 years	>=8	3	1,10199651094707	good
115	Female	91	Smoker	low	High / moderate	>70 years	>=8	8	0,783116578849807	poor
116	Male	70	Smoker	low	High / moderate	>70 years	>=8	1	1,12594626180965	poor
117	Female	29	Smoker	low	High / moderate	Low	>=8	0	1,05442116076369	good
118	Female	41	Smoker	low	High / moderate	Low	>=8	4	1,13945697206353	good
119	Female	60	Smoker	low	High / moderate	>70 years	<8	0	1,06281236252799	good
120	Male	34	Smoker	low	Low	>70 years	>=8	3	1,08691412373597	poor
121	Male	52	Smoker	High	High / moderate	>70 years	>=8	1	1,0834078951731	good
122	Male	78	Smoker	low	Low	>70 years	<8	7	0,828547855674112	poor
123	Female	54	Smoker	low	High / moderate	>70 years	>=8	5	1,08639709946354	good
124	Female	57	Smoker	low	High / moderate	Low	<8	9	1,08838200117519	poor
125	Male	19	Smoker	low	Low	Low	>=8	2	1,04297462048783	good
126	Male	80	Smoker	low	Low	>70 years	>=8	4	0,828547855674112	good
127	Female	34	Smoker	low	Low	>70 years	>=8	0	1,05442116076369	good
128	Female	52	Smoker	low	High / moderate	>70 years	>=8	1	1,08639709946354	good
129	Male	43	Smoker	low	Low	>70 years	>=8	0	1,12012250607311	good
130	Male	46	Smoker	low	Low	>70 years	>=8	0	1,0834078951731	good
131	Female	43	Smoker	low	High / moderate	Low	>=8	2	1,13945697206353	good
132	Male	30	Smoker	low	High / moderate	Low	>=8	0	1,08691412373597	good
133	Male	41	Smoker	low	Low	Low	>=8	0	1,12012250607311	good
134	Female	28	Smoker	low	Low	Low	<8	1	1,05442116076369	good
135	Male	26	Smoker	low	Low	>70 years	>=8	0	1,08691412373597	good
136	Female	17	Smoker	low	Low	>70 years	>=8	0	1,05448750149458	good
137	Female	80	Smoker	low	High / moderate	>70 years	>=8	3	1,03521984423269	good
138	Male	20	Smoker	low	Low	>70 years	>=8	0	1,04297462048783	good
139	Female	45	Smoker	low	High / moderate	>70 years	<8	3	1,08639709946354	good
140	Female	73	Smoker	low	Low	>70 years	<8	3	1,10199651094707	good
141	Male	40	Smoker	low	High / moderate	>70 years	>=8	0	1,12012250607311	good
142	Male	55	Smoker	low	Low	>70 years	>=8	1	0,98339415564374	good
143	Female	15	Smoker	low	Low	Low	>=8	0	1,05448750149458	good
144	Female	42	Smoker	low	High / moderate	Low	>=8	0	1,13945697206353	good
145	Female	79	Smoker	low	High / moderate	>70 years	>=8	5	1,03521984423269	good
146	Male	50	Smoker	low	Low	>70 years	>=8	0	1,0834078951731	good
147	Male	64	Smoker	low	High / moderate	Low	>=8	3	0,980906056804178	good
148	Female	29	Smoker	low	High / moderate	>70 years	>=8	0	1,05442116076369	good
149	Female	71	Smoker	low	High / moderate	>70 years	>=8	1	1,10199651094707	good
150	Female	87	Smoker	low	High / moderate	>70 years	>=8	7	0,783116578849807	poor
151	Male	44	Smoker	low	High / moderate	Low	>=8	0	1,12012250607311	good
152	Male	71	Smoker	low	High / moderate	>70 years	>=8	0	1,12594626180965	good
153	Female	25	Smoker	low	High / moderate	>70 years	>=8	0	1,05442116076369	good
154	Female	44	Smoker	low	High / moderate	>70 years	>=8	1	1,13945697206353	good
155	Female	63	Smoker	low	High / moderate	>70 years	>=8	3	1,06281236252799	good
156	Male	27	Smoker	low	Low	Low	>=8	1	1,08691412373597	good
157	Male	49	Smoker	low	High / moderate	>70 years	>=8	1	1,0834078951731	poor
158	Male	76	Smoker	low	High / moderate	>70 years	<8	5	0,828547855674112	poor
159	Female	54	Smoker	low	Low	>70 years	>=8	0	1,08639709946354	good
160	Female	55	Smoker	low	Low	>70 years	>=8	0	1,08838200117519	good
161	Male	19	Smoker	High	Low	>70 years	>=8	0	1,04297462048783	good
162	Male	79	Smoker	low	Low	>70 years	>=8	3	0,828547855674112	poor
163	Female	30	Smoker	High	Low	>70 years	>=8	0	1,05442116076369	good
164	Female	51	Smoker	low	Low	>70 years	>=8	0	1,08639709946354	good
165	Male	36	Smoker	low	High / moderate	>70 years	>=8	0	1,12012250607311	good
166	Male	47	Smoker	low	High / moderate	>70 years	>=8	0	1,0834078951731	good
167	Female	42	Smoker	low	High / moderate	>70 years	>=8	1	1,13945697206353	good
168	Male	27	Smoker	low	Low	>70 years	>=8	1	1,08691412373597	good
169	Male	37	Smoker	low	Low	>70 years	>=8	0	1,12012250607311	good
170	Female	30	Smoker	low	Low	>70 years	>=8	1	1,05442116076369	good
171	Male	28	Smoker	low	Low	>70 years	>=8	0	1,08691412373597	good
172	Female	22	Smoker	low	Low	>70 years	>=8	0	1,05448750149458	good
173	Female	82	Smoker	low	Low	>70 years	>=8	6	1,03521984423269	poor
174	Male	20	Smoker	low	Low	>70 years	>=8	0	1,04297462048783	good
175	Female	50	Smoker	low	Low	>70 years	>=8	0	1,08639709946354	poor
176	Female	72	Smoker	low	High / moderate	>70 years	>=8	1	1,10199651094707	good
177	Male	38	Smoker	low	Low	>70 years	<8	1	1,12012250607311	good
178	Male	58	Smoker	High	High / moderate	>70 years	<8	3	0,98339415564374	good
179	Female	17	Smoker	High	High / moderate	>70 years	>=8	1	1,05448750149458	good
180	Female	39	Smoker	low	High / moderate	>70 years	<8	3	1,13945697206353	good
181	Female	79	Smoker	low	High / moderate	>70 years	>=8	3	1,03521984423269	poor
182	Male	48	Smoker	low	Low	>70 years	>=8	3	1,0834078951731	good
183	Male	63	Smoker	low	Low	>70 years	>=8	1	0,980906056804178	good
184	Female	30	Smoker	low	High / moderate	>70 years	>=8	0	1,05442116076369	good
185	Female	66	Smoker	low	High / moderate	>70 years	<8	0	1,10199651094707	good
186	Male	43	Smoker	low	Low	>70 years	<8	0	1,12012250607311	good
187	Male	71	Smoker	low	High / moderate	>70 years	>=8	5	1,12594626180965	good
188	Female	25	Smoker	low	Low	Low	>=8	0	1,05442116076369	good
189	Female	37	Smoker	low	High / moderate	>70 years	>=8	0	1,13945697206353	good
190	Female	62	Smoker	low	Low	>70 years	>=8	7	1,06281236252799	poor
191	Male	30	Smoker	low	High / moderate	>70 years	>=8	0	1,08691412373597	good
192	Male	50	Smoker	low	High / moderate	>70 years	<8	0	1,0834078951731	good
193	Male	77	Smoker	low	High / moderate	>70 years	>=8	4	0,828547855674112	poor
194	Female	48	Smoker	low	Low	Low	>=8	0	1,08639709946354	good
195	Female	56	Smoker	low	High / moderate	>70 years	>=8	4	1,08838200117519	poor
196	Male	17	Smoker	low	Low	Low	>=8	0	1,04297462048783	good
197	Male	75	Smoker	low	Low	>70 years	<8	6	0,828547855674112	poor
198	Male	88	Smoker	low	High / moderate	>70 years	<8	5	0,371148343606222	poor
199	Female	33	Smoker	low	Low	Low	>=8	1	1,05442116076369	good
200	Female	52	Smoker	low	Low	>70 years	>=8	0	1,08639709946354	good
201	Male	43	Smoker	low	High / moderate	>70 years	<8	3	1,12012250607311	poor
202	Male	47	Smoker	low	Low	>70 years	>=8	0	1,0834078951731	good
203	Female	39	Smoker	low	Low	>70 years	>=8	1	1,13945697206353	good
204	Male	31	Smoker	low	High / moderate	>70 years	<8	0	1,08691412373597	good
205	Male	38	Smoker	low	High / moderate	>70 years	<8	0	1,12012250607311	good
206	Female	31	Smoker	low	High / moderate	>70 years	<8	0	1,05442116076369	good
207	Female	18	Smoker	low	Low	>70 years	>=8	0	1,05448750149458	good
208	Female	77	Smoker	low	Low	>70 years	<8	2	1,03521984423269	good
209	Male	17	Smoker	low	Low	>70 years	<8	1	1,04297462048783	good
210	Female	49	Smoker	low	High / moderate	>70 years	>=8	2	1,08639709946354	good
211	Female	68	Smoker	low	Low	Low	>=8	4	1,10199651094707	good
212	Male	41	Smoker	low	Low	>70 years	>=8	0	1,12012250607311	good
213	Male	59	Smoker	low	High / moderate	>70 years	>=8	3	0,98339415564374	good
214	Female	15	Smoker	low	High / moderate	>70 years	>=8	0	1,05448750149458	good
215	Female	41	Smoker	High	Low	Low	>=8	0	1,13945697206353	good
216	Female	80	Smoker	low	High / moderate	>70 years	>=8	4	1,03521984423269	good
217	Male	53	Smoker	low	High / moderate	Low	<8	9	1,0834078951731	poor
218	Male	62	Smoker	low	High / moderate	>70 years	>=8	1	0,980906056804178	good
219	Female	33	Smoker	low	Low	>70 years	>=8	0	1,05442116076369	good
220	Female	65	Smoker	low	High / moderate	Low	<8	4	1,10199651094707	poor
221	Female	86	Smoker	low	High / moderate	>70 years	<8	5	0,783116578849807	poor
222	Male	39	Smoker	low	High / moderate	>70 years	>=8	0	1,12012250607311	good
223	Male	74	Smoker	low	High / moderate	>70 years	>=8	3	1,12594626180965	good
224	Female	27	Smoker	High	High / moderate	>70 years	>=8	1	1,05442116076369	good
225	Female	40	Smoker	low	Low	Low	>=8	0	1,13945697206353	good
226	Female	64	Smoker	low	High / moderate	>70 years	>=8	2	1,06281236252799	good
227	Male	54	Smoker	low	High / moderate	>70 years	>=8	0	1,0834078951731	good
228	Male	80	Smoker	low	High / moderate	>70 years	<8	8	0,828547855674112	poor
229	Female	48	Smoker	low	Low	>70 years	>=8	0	1,08639709946354	good
230	Female	56	Smoker	low	High / moderate	>70 years	>=8	0	1,08838200117519	good
231	Male	19	Smoker	low	Low	>70 years	>=8	0	1,04297462048783	good
232	Male	78	Smoker	low	High / moderate	>70 years	>=8	7	0,828547855674112	poor
233	Female	29	Smoker	low	High / moderate	>70 years	>=8	0	1,05442116076369	good
234	Female	47	Smoker	low	High / moderate	>70 years	<8	1	1,08639709946354	good
235	Male	40	Smoker	low	Low	>70 years	<8	0	1,12012250607311	good
236	Male	50	Smoker	low	High / moderate	>70 years	>=8	0	1,0834078951731	poor
237	Female	43	Smoker	High	Low	>70 years	<8	1	1,13945697206353	good
238	Male	30	Smoker	low	Low	>70 years	>=8	0	1,08691412373597	good
239	Male	41	Smoker	low	Low	>70 years	>=8	0	1,12012250607311	good
240	Female	31	Smoker	low	High / moderate	>70 years	>=8	3	1,05442116076369	good
241	Male	32	Smoker	low	High / moderate	>70 years	>=8	1	1,08691412373597	good
242	Female	17	Smoker	low	Low	>70 years	>=8	0	1,05448750149458	good
243	Female	77	Smoker	low	High / moderate	>70 years	>=8	2	1,03521984423269	good
244	Male	17	Smoker	low	Low	>70 years	<8	0	1,04297462048783	good
245	Female	54	Smoker	low	Low	>70 years	>=8	1	1,08639709946354	good
246	Female	69	Smoker	low	High / moderate	>70 years	<8	7	1,10199651094707	poor
247	Male	36	Smoker	low	Low	>70 years	<8	2	1,12012250607311	good
248	Male	55	Smoker	low	Low	>70 years	>=8	3	0,98339415564374	good
249	Female	16	Smoker	low	Low	>70 years	<8	0	1,05448750149458	good
250	Female	39	Smoker	low	Low	>70 years	<8	2	1,13945697206353	good
251	Female	83	Smoker	low	Low	>70 years	<8	6	1,03521984423269	poor
252	Male	46	Smoker	low	Low	>70 years	<8	0	1,0834078951731	good
253	Male	61	Smoker	low	High / moderate	>70 years	<8	1	0,980906056804178	good
254	Female	31	Smoker	low	Low	>70 years	<8	1	1,05442116076369	good
255	Female	70	Smoker	low	Low	>70 years	<8	4	1,10199651094707	poor
256	Female	85	Smoker	low	Low	>70 years	<8	4	0,783116578849807	good
257	Male	35	Smoker	low	Low	>70 years	<8	0	1,12012250607311	good
258	Male	71	Smoker	low	High / moderate	>70 years	>=8	3	1,12594626180965	good
259	Female	29	Smoker	low	Low	>70 years	<8	1	1,05442116076369	good
260	Female	36	Smoker	low	Low	Low	<8	5	1,13945697206353	poor
261	Female	61	Smoker	low	High / moderate	>70 years	<8	0	1,06281236252799	poor
262	Male	28	Smoker	low	Low	>70 years	<8	0	1,08691412373597	good
263	Male	46	Smoker	low	High / moderate	>70 years	<8	1	1,0834078951731	poor
264	Male	79	Smoker	low	High / moderate	>70 years	<8	1	0,828547855674112	poor
265	Female	50	Smoker	low	Low	Low	<8	1	1,08639709946354	good
266	Female	55	Smoker	low	High / moderate	>70 years	<8	8	1,08838200117519	poor
267	Male	18	Smoker	low	Low	>70 years	>=8	1	1,04297462048783	good
268	Male	81	Smoker	low	High / moderate	>70 years	>=8	7	0,828547855674112	poor
269	Male	88	Smoker	low	High / moderate	>70 years	<8	10	0,371148343606222	poor
270	Female	29	Smoker	low	High / moderate	>70 years	>=8	2	1,05442116076369	good
271	Female	54	Smoker	low	Low	>70 years	<8	6	1,08639709946354	good
272	Male	37	Smoker	low	Low	>70 years	<8	0	1,12012250607311	good
273	Male	52	Smoker	low	Low	Low	>=8	2	1,0834078951731	good
274	Female	35	Smoker	low	Low	>70 years	<8	0	1,13945697206353	good
275	Male	33	Smoker	low	Low	>70 years	>=8	0	1,08691412373597	good
276	Male	38	Smoker	low	Low	Low	>=8	1	1,12012250607311	good
277	Female	33	Smoker	low	High / moderate	Low	>=8	4	1,05442116076369	good
278	Male	34	Smoker	low	Low	>70 years	>=8	1	1,08691412373597	good
279	Female	22	Smoker	low	Low	Low	>=8	0	1,05448750149458	good
280	Female	76	Smoker	low	Low	>70 years	<8	11	1,03521984423269	good
281	Male	22	Smoker	High	Low	>70 years	<8	1	1,04297462048783	good
282	Female	50	Smoker	low	Low	>70 years	>=8	2	1,08639709946354	good
283	Female	68	Smoker	low	High / moderate	Low	>=8	2	1,10199651094707	good
284	Male	37	Smoker	low	Low	>70 years	>=8	0	1,12012250607311	good
285	Male	56	Smoker	High	Low	>70 years	<8	5	0,98339415564374	poor
286	Female	21	Smoker	low	Low	>70 years	>=8	0	1,05448750149458	good
287	Female	43	Smoker	low	Low	>70 years	>=8	0	1,13945697206353	good
288	Female	83	Smoker	low	High / moderate	>70 years	>=8	5	1,03521984423269	poor
289	Male	48	Smoker	low	High / moderate	>70 years	>=8	0	1,0834078951731	good
290	Male	64	Smoker	low	High / moderate	>70 years	>=8	3	0,980906056804178	good
291	Female	29	Smoker	High	Low	>70 years	>=8	0	1,05442116076369	good
292	Female	67	Smoker	low	High / moderate	>70 years	>=8	0	1,10199651094707	good
293	Female	90	Smoker	low	High / moderate	>70 years	>=8	4	0,783116578849807	good
294	Male	43	Smoker	low	High / moderate	>70 years	>=8	2	1,12012250607311	poor
295	Male	74	Smoker	low	High / moderate	>70 years	<8	5	1,12594626180965	poor
296	Female	29	Smoker	low	High / moderate	>70 years	<8	1	1,05442116076369	good
297	Female	41	Smoker	low	High / moderate	>70 years	>=8	0	1,13945697206353	good
298	Female	63	Smoker	low	High / moderate	>70 years	>=8	3	1,06281236252799	good
299	Male	30	Smoker	low	Low	>70 years	>=8	0	1,08691412373597	good
300	Male	49	Smoker	low	Low	>70 years	>=8	1	1,0834078951731	good
301	Female	53	Smoker	low	High / moderate	>70 years	<8	0	1,08639709946354	good
302	Female	56	Smoker	low	Low	>70 years	>=8	1	1,08838200117519	good
303	Male	19	Smoker	low	Low	>70 years	>=8	1	1,04297462048783	good
304	Male	78	Smoker	low	High / moderate	>70 years	<8	4	0,828547855674112	good
305	Male	86	Smoker	low	Low	>70 years	>=8	7	0,371148343606222	poor
306	Female	30	Smoker	low	Low	>70 years	>=8	3	1,05442116076369	good
307	Female	53	Smoker	low	Low	Low	<8	1	1,08639709946354	good
308	Male	44	Smoker	low	High / moderate	>70 years	<8	4	1,12012250607311	good
309	Male	52	Smoker	low	High / moderate	Low	<8	4	1,0834078951731	good
310	Female	35	Smoker	low	Low	>70 years	>=8	0	1,13945697206353	good
311	Male	26	Smoker	low	High / moderate	>70 years	<8	1	1,08691412373597	good
312	Male	37	Smoker	low	Low	>70 years	<8	0	1,12012250607311	good
313	Female	27	Smoker	low	High / moderate	>70 years	<8	0	1,05442116076369	good
314	Male	34	Smoker	low	High / moderate	>70 years	<8	0	1,08691412373597	good
315	Female	24	Smoker	low	Low	>70 years	<8	1	1,05448750149458	good
316	Male	23	Smoker	low	Low	>70 years	>=8	0	1,04297462048783	good
317	Female	48	Smoker	low	Low	>70 years	>=8	5	1,08639709946354	poor
318	Female	66	Smoker	low	Low	>70 years	>=8	6	1,10199651094707	good
319	Male	38	Smoker	low	Low	>70 years	>=8	1	1,12012250607311	good
320	Male	57	Smoker	low	High / moderate	>70 years	>=8	3	0,98339415564374	good
321	Female	19	Smoker	low	Low	>70 years	>=8	1	1,05448750149458	good
322	Female	43	Smoker	low	Low	>70 years	>=8	6	1,13945697206353	poor
323	Female	75	Smoker	low	High / moderate	>70 years	<8	7	1,03521984423269	poor
324	Male	46	Smoker	low	Low	>70 years	<8	3	1,0834078951731	poor
325	Male	63	Smoker	low	Low	>70 years	<8	3	0,980906056804178	poor
326	Female	32	Smoker	low	Low	>70 years	<8	3	1,05442116076369	good
327	Female	65	Smoker	low	High / moderate	>70 years	<8	7	1,10199651094707	poor
328	Female	93	Smoker	low	High / moderate	>70 years	>=8	8	0,783116578849807	poor
329	Male	38	Smoker	low	Low	Low	>=8	5	1,12012250607311	poor
330	Male	73	Smoker	low	Low	>70 years	<8	1	1,12594626180965	good
331	Female	44	Smoker	low	Low	>70 years	>=8	1	1,13945697206353	good
332	Female	62	Smoker	low	Low	Low	>=8	7	1,06281236252799	poor
333	Male	33	Smoker	low	Low	>70 years	>=8	1	1,08691412373597	good
334	Male	51	Smoker	low	Low	>70 years	>=8	3	1,0834078951731	good
335	Male	80	Smoker	low	Low	>70 years	>=8	10	0,828547855674112	poor
336	Female	54	Smoker	low	Low	Low	>=8	1	1,08639709946354	good
337	Female	56	Smoker	low	Low	>70 years	>=8	6	1,08838200117519	good
338	Male	83	Smoker	low	Low	>70 years	>=8	5	0,828547855674112	poor
339	Male	87	Smoker	low	Low	>70 years	>=8	4	0,371148343606222	good
340	Female	33	Smoker	low	Low	>70 years	>=8	2	1,05442116076369	good
341	Female	49	Smoker	low	High / moderate	>70 years	>=8	6	1,08639709946354	good
342	Male	41	Smoker	low	High / moderate	>70 years	<8	0	1,12012250607311	good
343	Male	50	Smoker	low	High / moderate	>70 years	>=8	0	1,0834078951731	good
344	Female	38	Smoker	High	High / moderate	>70 years	>=8	3	1,13945697206353	good
345	Male	29	Smoker	low	High / moderate	>70 years	>=8	1	1,08691412373597	good
346	Male	42	Smoker	low	High / moderate	>70 years	>=8	3	1,12012250607311	good
347	Female	34	Smoker	low	High / moderate	Low	<8	5	1,05442116076369	poor
348	Male	25	Smoker	low	Low	>70 years	>=8	1	1,08691412373597	good
349	Female	16	Smoker	low	High / moderate	>70 years	>=8	3	1,05448750149458	good
350	Female	81	Smoker	low	Low	>70 years	<8	1	1,03521984423269	good
351	Male	16	Smoker	low	Low	>70 years	>=8	0	1,04297462048783	good
352	Female	72	Smoker	low	High / moderate	>70 years	<8	4	1,10199651094707	good
353	Male	35	Smoker	low	Low	>70 years	<8	0	1,12012250607311	good
354	Male	55	Smoker	low	Low	>70 years	<8	0	0,98339415564374	good
355	Female	18	Smoker	low	Low	>70 years	<8	0	1,05448750149458	good
356	Female	42	Smoker	low	Low	>70 years	<8	1	1,13945697206353	good
357	Female	76	Smoker	low	High / moderate	>70 years	>=8	2	1,03521984423269	good
358	Male	47	Smoker	low	Low	>70 years	<8	0	1,0834078951731	good
359	Male	64	Smoker	low	High / moderate	>70 years	<8	1	0,980906056804178	good
360	Female	29	Smoker	low	High / moderate	>70 years	>=8	3	1,05442116076369	good
361	Female	71	Smoker	low	High / moderate	>70 years	<8	3	1,10199651094707	good
362	Female	89	Smoker	low	High / moderate	>70 years	<8	7	0,783116578849807	good
363	Male	35	Smoker	low	High / moderate	Low	<8	0	1,12012250607311	good
364	Male	74	Smoker	low	High / moderate	>70 years	>=8	5	1,12594626180965	good
365	Female	37	Smoker	low	Low	>70 years	<8	1	1,13945697206353	good
366	Female	49	Smoker	low	Low	>70 years	<8	1	1,08639709946354	good
367	Female	63	Smoker	low	High / moderate	>70 years	<8	2	1,06281236252799	good
368	Male	33	Smoker	low	Low	>70 years	<8	0	1,08691412373597	good
369	Male	50	Smoker	low	Low	Low	<8	4	1,0834078951731	good
370	Male	77	Smoker	low	High / moderate	>70 years	<8	6	0,828547855674112	poor
371	Female	45	Smoker	low	High / moderate	>70 years	<8	0	1,08639709946354	good
372	Female	58	Smoker	low	High / moderate	Low	<8	4	1,08838200117519	poor
373	Male	18	Smoker	low	Low	>70 years	<8	0	1,04297462048783	good
374	Male	85	Smoker	low	Low	>70 years	<8	6	0,371148343606222	poor
375	Female	53	Smoker	low	High / moderate	Low	<8	2	1,08639709946354	good
376	Male	41	Smoker	low	High / moderate	>70 years	<8	0	1,12012250607311	good
377	Male	45	Smoker	low	High / moderate	>70 years	>=8	0	1,0834078951731	good
378	Female	35	Smoker	low	Low	>70 years	<8	2	1,13945697206353	good
379	Male	32	Smoker	low	High / moderate	>70 years	<8	0	1,08691412373597	good
380	Male	66	Smoker	low	High / moderate	>70 years	<8	6	1,12594626180965	poor
381	Female	32	Smoker	low	Low	>70 years	<8	3	1,05442116076369	poor
382	Male	20	Smoker	low	High / moderate	>70 years	<8	1	1,04297462048783	good
383	Female	17	Smoker	low	Low	>70 years	<8	0	1,05448750149458	good
384	Female	67	Smoker	low	Low	>70 years	<8	8	1,10199651094707	poor
385	Male	39	Smoker	low	Low	>70 years	>=8	1	1,12012250607311	good
386	Male	58	Smoker	low	High / moderate	>70 years	>=8	2	0,98339415564374	good
387	Female	21	Smoker	low	High / moderate	>70 years	>=8	2	1,05448750149458	good
388	Female	35	Smoker	low	Low	Low	>=8	0	1,13945697206353	good
389	Female	83	Smoker	low	High / moderate	>70 years	>=8	6	1,03521984423269	good
390	Male	28	Smoker	low	High / moderate	>70 years	<8	6	1,08691412373597	poor
391	Male	52	Smoker	low	Low	>70 years	>=8	7	1,0834078951731	poor
392	Male	61	Smoker	low	Low	>70 years	<8	6	0,980906056804178	good
393	Female	33	Smoker	low	Low	>70 years	>=8	2	1,05442116076369	good
394	Female	65	Smoker	low	High / moderate	>70 years	>=8	5	1,10199651094707	good
395	Male	42	Smoker	low	Low	>70 years	>=8	0	1,12012250607311	good
396	Male	69	Smoker	low	Low	>70 years	>=8	6	1,12594626180965	good
397	Female	37	Smoker	low	High / moderate	>70 years	>=8	2	1,13945697206353	good
398	Female	49	Smoker	low	Low	Low	>=8	0	1,08639709946354	good
399	Male	34	Smoker	low	Low	>70 years	>=8	3	1,08691412373597	good
400	Male	54	Smoker	low	High / moderate	>70 years	>=8	4	1,0834078951731	good
401	Male	82	Smoker	low	High / moderate	>70 years	<8	4	0,828547855674112	poor
402	Female	45	Smoker	low	Low	Low	>=8	2	1,08639709946354	good
403	Female	57	Smoker	low	Low	>70 years	>=8	12	1,08838200117519	poor
404	Male	22	Smoker	low	Low	Low	>=8	2	1,04297462048783	good
405	Male	88	Smoker	low	Low	>70 years	<8	9	0,371148343606222	poor
406	Female	53	Smoker	low	High / moderate	>70 years	>=8	4	1,08639709946354	good
407	Male	40	Smoker	low	Low	Low	>=8	0	1,12012250607311	good
408	Male	50	Smoker	low	High / moderate	>70 years	<8	4	1,0834078951731	poor
409	Female	43	Smoker	low	Low	Low	<8	3	1,13945697206353	good
410	Male	34	Smoker	low	Low	Low	>=8	0	1,08691412373597	good
411	Male	71	Smoker	low	High / moderate	>70 years	<8	11	1,12594626180965	poor
412	Female	28	Smoker	low	Low	>70 years	>=8	2	1,05442116076369	good
413	Male	20	Smoker	low	Low	>70 years	>=8	0	1,04297462048783	good
414	Female	74	Smoker	low	Low	>70 years	>=8	8	1,10199651094707	poor
415	Male	32	Smoker	low	Low	>70 years	>=8	0	1,08691412373597	good
416	Female	34	Smoker	low	Low	>70 years	>=8	0	1,05442116076369	good
417	Female	39	Smoker	low	High / moderate	>70 years	>=8	0	1,13945697206353	good
418	Female	89	Smoker	low	High / moderate	>70 years	>=8	1	0,783116578849807	good
419	Male	43	Smoker	low	Low	>70 years	>=8	0	1,12012250607311	good
420	Female	49	Smoker	low	High / moderate	>70 years	<8	0	1,08639709946354	good
421	Female	79	Smoker	low	High / moderate	>70 years	<8	4	1,03521984423269	good
422	Male	49	Smoker	low	Low	>70 years	>=8	1	1,0834078951731	good
423	Female	25	Smoker	High	Low	>70 years	>=8	0	1,05442116076369	good
424	Female	57	Smoker	low	High / moderate	>70 years	>=8	3	1,08838200117519	poor
425	Female	71	Smoker	low	High / moderate	>70 years	<8	14	1,10199651094707	poor
426	Male	23	Smoker	low	Low	>70 years	>=8	0	1,04297462048783	good
427	Male	58	Smoker	low	High / moderate	>70 years	>=8	0	0,98339415564374	good
428	Female	44	Smoker	low	High / moderate	>70 years	>=8	1	1,13945697206353	good
429	Female	60	Smoker	low	High / moderate	>70 years	>=8	1	1,06281236252799	good
430	Male	37	Smoker	low	High / moderate	Low	>=8	1	1,12012250607311	good
431	Male	58	Smoker	low	High / moderate	Low	>=8	1	0,98339415564374	good
432	Female	20	Smoker	low	Low	Low	>=8	3	1,05448750149458	poor
433	Female	41	Smoker	low	High / moderate	>70 years	<8	0	1,13945697206353	good
434	Female	81	Smoker	low	High / moderate	>70 years	>=8	3	1,03521984423269	good
435	Male	33	Smoker	low	Low	>70 years	<8	1	1,08691412373597	good
436	Male	53	Smoker	low	Low	Low	<8	2	1,0834078951731	poor
437	Male	61	Smoker	low	High / moderate	>70 years	<8	4	0,980906056804178	good
438	Female	28	Smoker	low	High / moderate	>70 years	>=8	2	1,05442116076369	poor
439	Female	73	Smoker	low	High / moderate	>70 years	>=8	1	1,10199651094707	good
440	Male	69	Smoker	low	High / moderate	Low	<8	0	1,12594626180965	good
441	Female	37	Smoker	low	High / moderate	>70 years	<8	1	1,13945697206353	good
442	Female	53	Smoker	low	High / moderate	Low	<8	3	1,08639709946354	poor
443	Female	60	Smoker	low	Low	>70 years	<8	2	1,06281236252799	good
444	Male	33	Smoker	low	Low	>70 years	<8	2	1,08691412373597	poor
445	Male	76	Smoker	low	High / moderate	>70 years	<8	6	0,828547855674112	good
446	Female	31	Smoker	low	Low	>70 years	<8	1	1,05442116076369	good
447	Female	58	Smoker	low	High / moderate	Low	<8	3	1,08838200117519	good
448	Male	15	Smoker	low	Low	>70 years	>=8	0	1,04297462048783	good
449	Male	87	Smoker	low	Low	>70 years	>=8	2	0,371148343606222	good
450	Male	38	Smoker	low	Low	>70 years	>=8	1	1,12012250607311	good
451	Female	88	Smoker	low	High / moderate	>70 years	<8	4	0,783116578849807	poor
452	Male	46	Smoker	low	Low	>70 years	>=8	0	1,0834078951731	good
453	Female	22	Smoker	low	High / moderate	>70 years	>=8	0	1,05448750149458	good
454	Female	41	Smoker	low	High / moderate	>70 years	>=8	0	1,13945697206353	good
455	Female	50	Smoker	low	Low	>70 years	>=8	0	1,08639709946354	good
456	Male	16	Smoker	low	Low	>70 years	>=8	0	1,04297462048783	good
457	Female	51	Smoker	low	High / moderate	>70 years	>=8	1	1,08639709946354	poor
458	Female	66	Smoker	low	High / moderate	>70 years	>=8	5	1,10199651094707	poor
459	Male	39	Smoker	low	High / moderate	>70 years	<8	1	1,12012250607311	good
460	Male	50	Smoker	low	High / moderate	>70 years	<8	2	1,0834078951731	poor
461	Male	69	Smoker	low	High / moderate	>70 years	<8	6	1,12594626180965	poor
462	Female	54	Smoker	low	High / moderate	>70 years	>=8	1	1,08639709946354	poor
463	Male	36	Smoker	low	High / moderate	>70 years	>=8	1	1,12012250607311	good
464	Male	56	Smoker	low	High / moderate	>70 years	>=8	3	0,98339415564374	good
465	Female	19	Smoker	low	Low	>70 years	>=8	1	1,05448750149458	good
466	Female	40	Smoker	low	Low	>70 years	>=8	4	1,13945697206353	good
467	Female	77	Smoker	low	Low	>70 years	<8	12	1,03521984423269	good
468	Male	48	Smoker	low	High / moderate	>70 years	<8	7	1,0834078951731	good
469	Male	63	Smoker	low	High / moderate	>70 years	<8	5	0,980906056804178	good
470	Female	29	Smoker	low	Low	>70 years	>=8	3	1,05442116076369	good
471	Male	44	Smoker	low	Low	>70 years	<8	0	1,12012250607311	good
472	Male	71	Smoker	low	Low	>70 years	>=8	9	1,12594626180965	poor
473	Female	37	Smoker	low	Low	>70 years	>=8	2	1,13945697206353	good
474	Female	47	Smoker	low	High / moderate	Low	<8	12	1,08639709946354	poor
475	Female	61	Smoker	low	Low	Low	>=8	2	1,06281236252799	good
476	Male	29	Smoker	low	High / moderate	>70 years	>=8	5	1,08691412373597	good
477	Male	49	Smoker	low	High / moderate	>70 years	>=8	0	1,0834078951731	good
478	Male	83	Smoker	low	Low	>70 years	<8	9	0,828547855674112	good
479	Female	46	Smoker	low	High / moderate	>70 years	>=8	3	1,08639709946354	good
480	Female	56	Smoker	low	High / moderate	>70 years	<8	6	1,08838200117519	good
481	Male	23	Smoker	low	High / moderate	>70 years	>=8	0	1,04297462048783	good
482	Male	91	Smoker	low	Low	>70 years	<8	7	0,371148343606222	good
483	Female	48	Smoker	low	Low	>70 years	>=8	5	1,08639709946354	good
484	Male	42	Smoker	low	Low	>70 years	<8	5	1,12012250607311	good
485	Male	48	Smoker	low	High / moderate	>70 years	>=8	3	1,0834078951731	good
486	Female	38	Smoker	low	Low	Low	<8	6	1,13945697206353	good
487	Male	26	Smoker	low	Low	>70 years	>=8	2	1,08691412373597	good
488	Male	68	Smoker	low	Low	>70 years	<8	8	1,12594626180965	good
489	Female	34	Smoker	low	High / moderate	>70 years	>=8	3	1,05442116076369	good
490	Female	20	Smoker	low	Low	>70 years	<8	1	1,05448750149458	good
491	Female	71	Smoker	low	High / moderate	>70 years	<8	10	1,10199651094707	poor
492	Male	29	Smoker	low	Low	>70 years	<8	1	1,08691412373597	good
493	Female	31	Smoker	low	Low	>70 years	>=8	0	1,05442116076369	good
494	Female	42	Smoker	low	Low	>70 years	>=8	1	1,13945697206353	good
495	Female	93	Smoker	low	Low	>70 years	>=8	7	0,783116578849807	good
496	Male	41	Smoker	low	High / moderate	>70 years	<8	3	1,12012250607311	poor
497	Female	17	Smoker	High	Low	>70 years	>=8	1	1,05448750149458	good
498	Female	51	Smoker	High	High / moderate	>70 years	>=8	8	1,08639709946354	poor
499	Male	49	Smoker	High	Low	>70 years	<8	8	1,0834078951731	poor
500	Female	34	Smoker	High	Low	Low	>=8	3	1,05442116076369	good
501	Female	56	Smoker	low	Low	>70 years	>=8	7	1,08838200117519	good
502	Female	66	Smoker	low	High / moderate	>70 years	>=8	10	1,10199651094707	poor
503	Male	17	Smoker	low	High / moderate	>70 years	>=8	1	1,04297462048783	good
504	Male	31	Smoker	low	High / moderate	>70 years	>=8	0	1,08691412373597	good
505	Male	38	Smoker	High	High / moderate	>70 years	>=8	0	1,12012250607311	good
506	Male	57	Smoker	low	Low	>70 years	>=8	5	0,98339415564374	good
507	Female	39	Smoker	low	High / moderate	>70 years	<8	2	1,13945697206353	good
508	Male	65	Smoker	low	High / moderate	>70 years	>=8	3	1,12594626180965	good
509	Female	18	Smoker	low	Low	Low	<8	0	1,05448750149458	good
510	Female	45	Smoker	low	High / moderate	>70 years	>=8	0	1,08639709946354	good
511	Female	67	Smoker	low	Low	>70 years	<8	10	1,10199651094707	poor
512	Male	33	Smoker	low	Low	>70 years	<8	1	1,08691412373597	good
513	Male	48	Smoker	low	Low	Low	<8	2	1,0834078951731	good
514	Female	40	Smoker	low	High / moderate	>70 years	>=8	1	1,13945697206353	good
515	Female	54	Smoker	low	Low	>70 years	<8	1	1,08639709946354	good
516	Female	79	Smoker	low	Low	>70 years	>=8	14	1,03521984423269	poor
517	Male	86	Smoker	low	High / moderate	>70 years	>=8	6	0,371148343606222	good
518	Female	39	Smoker	low	Low	>70 years	<8	1	1,13945697206353	good
519	Male	18	Smoker	low	Low	>70 years	<8	0	1,04297462048783	good
520	Male	38	Smoker	low	Low	>70 years	<8	2	1,12012250607311	good
521	Male	62	Smoker	low	Low	Low	>=8	5	0,980906056804178	good
522	Female	16	Smoker	low	Low	Low	>=8	4	1,05448750149458	good
523	Female	32	Smoker	low	Low	Low	>=8	0	1,05442116076369	good
524	Female	61	Smoker	low	High / moderate	>70 years	<8	0	1,06281236252799	good
525	Male	55	Smoker	low	High / moderate	>70 years	>=8	4	0,98339415564374	good
526	Female	37	Smoker	low	Low	>70 years	>=8	0	1,13945697206353	good
527	Male	17	Smoker	low	Low	Low	>=8	0	1,04297462048783	good
528	Male	28	Smoker	High	Low	>70 years	>=8	0	1,08691412373597	good
529	Male	37	Smoker	low	Low	Low	<8	1	1,12012250607311	good
530	Male	43	Smoker	low	Low	Low	<8	7	1,12012250607311	poor
531	Male	43	Smoker	low	Low	>70 years	>=8	2	1,12012250607311	good
532	Male	52	Smoker	low	High / moderate	>70 years	>=8	1	1,0834078951731	good
533	Male	79	Smoker	low	High / moderate	>70 years	>=8	6	0,828547855674112	good
534	Female	36	Smoker	low	High / moderate	Low	>=8	0	1,13945697206353	good
535	Female	66	Smoker	low	High / moderate	>70 years	>=8	1	1,10199651094707	good
536	Male	52	Smoker	low	High / moderate	>70 years	>=8	3	1,0834078951731	good
537	Female	58	Smoker	low	High / moderate	>70 years	<8	2	1,08838200117519	good
538	Male	22	Smoker	low	Low	>70 years	>=8	0	1,04297462048783	good
539	Male	44	Smoker	low	Low	>70 years	>=8	2	1,12012250607311	good
540	Male	50	Smoker	low	Low	>70 years	>=8	2	1,0834078951731	good
541	Male	73	Smoker	low	High / moderate	>70 years	>=8	4	1,12594626180965	good
542	Female	37	Smoker	low	Low	>70 years	>=8	1	1,13945697206353	good
543	Male	27	Smoker	low	Low	>70 years	<8	1	1,08691412373597	good
544	Male	36	Smoker	low	High / moderate	>70 years	>=8	1	1,12012250607311	good
545	Male	59	Smoker	low	Low	>70 years	<8	2	0,98339415564374	good
546	Male	93	Smoker	low	High / moderate	>70 years	>=8	6	0,371148343606222	good
547	Male	76	Smoker	low	Low	>70 years	<8	8	0,828547855674112	poor
548	Female	51	Smoker	low	Low	>70 years	>=8	2	1,08639709946354	good
549	Male	48	Smoker	low	High / moderate	>70 years	>=8	1	1,0834078951731	good
550	Female	15	Smoker	low	Low	>70 years	>=8	2	1,05448750149458	good
551	Female	26	Smoker	low	Low	>70 years	>=8	1	1,05442116076369	good
552	Female	51	Smoker	low	High / moderate	>70 years	<8	8	1,08639709946354	poor
553	Female	58	Smoker	low	High / moderate	>70 years	>=8	8	1,08838200117519	good
554	Female	85	Smoker	low	Low	>70 years	>=8	2	0,783116578849807	good
555	Male	64	Smoker	low	Low	Low	>=8	5	0,980906056804178	good
556	Female	39	Smoker	low	Low	Low	>=8	0	1,13945697206353	good
557	Female	75	Smoker	low	Low	>70 years	>=8	4	1,03521984423269	poor
558	Female	73	Smoker	low	High / moderate	>70 years	>=8	2	1,10199651094707	good
559	Male	19	Smoker	low	High / moderate	>70 years	>=8	1	1,04297462048783	good
560	Male	26	Smoker	low	Low	>70 years	>=8	0	1,08691412373597	good
561	Male	45	Smoker	low	Low	Low	>=8	3	1,0834078951731	poor
562	Female	25	Smoker	low	Low	>70 years	>=8	2	1,05442116076369	good
563	Female	41	Smoker	low	High / moderate	>70 years	<8	6	1,13945697206353	good
564	Female	46	Smoker	low	High / moderate	>70 years	<8	4	1,08639709946354	poor
565	Female	58	Smoker	low	Low	>70 years	<8	2	1,08838200117519	good
566	Male	28	Smoker	low	Low	>70 years	>=8	2	1,08691412373597	good
567	Male	33	Smoker	low	Low	>70 years	>=8	3	1,08691412373597	good
568	Male	41	Smoker	low	Low	>70 years	>=8	2	1,12012250607311	good
569	Male	46	Smoker	low	Low	>70 years	<8	1	1,0834078951731	good
570	Male	50	Smoker	low	Low	>70 years	<8	3	1,0834078951731	good
571	Male	65	Smoker	low	Low	>70 years	<8	1	1,12594626180965	good
572	Female	16	Smoker	low	Low	>70 years	>=8	2	1,05448750149458	good
573	Female	24	Smoker	low	Low	>70 years	<8	3	1,05448750149458	good
574	Female	63	Smoker	low	Low	>70 years	>=8	3	1,06281236252799	good
575	Female	73	Smoker	low	High / moderate	>70 years	<8	6	1,10199651094707	good
576	Female	83	Smoker	low	Low	>70 years	>=8	5	1,03521984423269	good
577	Male	21	Smoker	low	Low	>70 years	>=8	1	1,04297462048783	good
578	Male	42	Smoker	low	High / moderate	Low	>=8	3	1,12012250607311	poor
579	Male	37	Smoker	low	High / moderate	Low	>=8	0	1,12012250607311	good
580	Male	46	Smoker	low	High / moderate	>70 years	>=8	0	1,0834078951731	good
581	Female	31	Smoker	low	Low	>70 years	>=8	0	1,05442116076369	good
582	Female	26	Smoker	low	High / moderate	>70 years	<8	3	1,05442116076369	good
583	Female	37	Smoker	low	Low	>70 years	>=8	1	1,13945697206353	good
584	Female	45	Smoker	low	High / moderate	Low	>=8	4	1,08639709946354	good
585	Male	35	Smoker	low	High / moderate	Low	>=8	0	1,12012250607311	good
586	Male	79	Smoker	low	High / moderate	>70 years	>=8	9	0,828547855674112	good
587	Male	85	Smoker	low	High / moderate	>70 years	>=8	4	0,371148343606222	good
588	Female	43	Smoker	low	High / moderate	Low	>=8	2	1,13945697206353	good
589	Female	49	Smoker	low	Low	Low	>=8	4	1,08639709946354	good
590	Female	59	Smoker	low	High / moderate	>70 years	<8	4	1,08838200117519	good
591	Female	70	Smoker	low	High / moderate	>70 years	>=8	10	1,10199651094707	good
592	Male	41	Smoker	low	Low	Low	>=8	0	1,12012250607311	good
593	Male	35	Smoker	low	Low	>70 years	>=8	2	1,12012250607311	good
594	Male	61	Smoker	low	Low	>70 years	>=8	1	0,980906056804178	good
595	Male	64	Smoker	low	Low	>70 years	>=8	3	0,980906056804178	poor
596	Male	69	Smoker	low	High / moderate	>70 years	<8	5	1,12594626180965	good
597	Female	17	Smoker	High	Low	>70 years	<8	4	1,05448750149458	good
598	Female	42	Smoker	low	Low	>70 years	<8	1	1,13945697206353	good
599	Female	41	Smoker	low	Low	>70 years	<8	3	1,13945697206353	good
600	Female	54	Smoker	low	Low	>70 years	>=8	9	1,08639709946354	good
601	Male	22	Smoker	low	High / moderate	Low	>=8	1	1,04297462048783	good
602	Male	16	Smoker	low	Low	>70 years	>=8	1	1,04297462048783	good
603	Male	32	Smoker	low	Low	Low	>=8	1	1,08691412373597	good
604	Male	53	Smoker	low	High / moderate	Low	>=8	2	1,0834078951731	good
605	Male	56	Smoker	low	Low	>70 years	>=8	2	0,98339415564374	good
606	Male	57	Smoker	low	High / moderate	>70 years	<8	2	0,98339415564374	good
607	Male	83	Smoker	low	High / moderate	>70 years	>=8	3	0,828547855674112	good
608	Female	16	Smoker	low	Low	>70 years	>=8	0	1,05448750149458	good
609	Female	41	Smoker	low	Low	Low	>=8	0	1,13945697206353	good
610	Female	39	Smoker	low	High / moderate	>70 years	>=8	0	1,13945697206353	good
611	Female	50	Smoker	low	High / moderate	Low	>=8	1	1,08639709946354	good
612	Female	63	Smoker	low	High / moderate	>70 years	<8	10	1,06281236252799	poor
613	Female	70	Smoker	low	High / moderate	>70 years	>=8	4	1,10199651094707	good
614	Male	17	Smoker	low	Low	>70 years	<8	1	1,04297462048783	good
615	Male	22	Smoker	low	Low	>70 years	<8	0	1,04297462048783	good
616	Male	25	Smoker	low	High / moderate	>70 years	>=8	0	1,08691412373597	good
617	Male	44	Smoker	low	High / moderate	>70 years	<8	0	1,12012250607311	good
618	Male	44	Smoker	low	Low	>70 years	<8	4	1,12012250607311	poor
619	Male	48	Smoker	low	High / moderate	>70 years	<8	1	1,0834078951731	good
620	Female	16	Smoker	low	High / moderate	>70 years	<8	0	1,05448750149458	good
621	Female	31	Smoker	low	High / moderate	>70 years	<8	0	1,05442116076369	good
622	Female	35	Smoker	low	High / moderate	Low	<8	1	1,13945697206353	good
623	Female	58	Smoker	low	High / moderate	>70 years	<8	3	1,08838200117519	good
624	Female	60	Smoker	low	High / moderate	>70 years	<8	2	1,06281236252799	good
625	Female	87	Smoker	low	High / moderate	>70 years	<8	6	0,783116578849807	poor
626	Male	46	Smoker	High	High / moderate	>70 years	<8	4	1,0834078951731	good
627	Female	25	Smoker	low	High / moderate	>70 years	<8	0	1,05442116076369	good
628	Female	49	Smoker	low	High / moderate	>70 years	<8	2	1,08639709946354	good
629	Female	67	Smoker	low	Low	Low	<8	1	1,10199651094707	poor
630	Female	75	Smoker	low	Low	>70 years	>=8	5	1,03521984423269	poor
631	Male	60	Smoker	low	Low	>70 years	>=8	9	0,980906056804178	good
632	Male	70	Smoker	low	Low	>70 years	>=8	4	1,12594626180965	good
633	Male	75	Smoker	low	High / moderate	>70 years	<8	6	0,828547855674112	poor
634	Female	15	Smoker	low	Low	>70 years	<8	0	1,05448750149458	good
635	Male	32	Smoker	low	High / moderate	>70 years	>=8	0	1,08691412373597	good
636	Male	56	Smoker	low	High / moderate	>70 years	>=8	1	0,98339415564374	good
637	Male	87	Smoker	low	High / moderate	>70 years	<8	3	0,371148343606222	good
638	Female	36	Smoker	low	High / moderate	>70 years	<8	3	1,13945697206353	good
639	Female	50	Smoker	low	High / moderate	Low	>=8	6	1,08639709946354	poor
640	Male	56	Smoker	low	Low	>70 years	>=8	1	0,98339415564374	good
641	Female	69	Smoker	low	High / moderate	>70 years	<8	4	1,10199651094707	good
642	Male	33	Smoker	low	Low	>70 years	>=8	2	1,08691412373597	good
643	Male	48	Smoker	low	High / moderate	Low	>=8	2	1,0834078951731	good
644	Female	20	Smoker	low	Low	Low	<8	1	1,05448750149458	good
645	Female	32	Smoker	low	High / moderate	>70 years	>=8	2	1,05442116076369	good
646	Female	80	Smoker	low	High / moderate	>70 years	>=8	11	1,03521984423269	poor
647	Male	20	Smoker	low	High / moderate	>70 years	>=8	1	1,04297462048783	good
648	Female	30	Smoker	low	Low	>70 years	>=8	5	1,05442116076369	good
649	Male	21	Smoker	low	Low	Low	>=8	1	1,04297462048783	good
650	Female	44	Smoker	low	High / moderate	>70 years	>=8	1	1,13945697206353	good
651	Male	16	Smoker	low	Low	>70 years	<8	2	1,04297462048783	good
652	Male	33	Smoker	low	High / moderate	>70 years	<8	0	1,08691412373597	good
653	Male	44	Smoker	High	High / moderate	>70 years	<8	1	1,12012250607311	good
654	Male	62	Smoker	low	Low	Low	>=8	3	0,980906056804178	poor
655	Male	70	Smoker	High	High / moderate	>70 years	<8	4	1,12594626180965	good
656	Female	67	Smoker	low	High / moderate	>70 years	>=8	2	1,10199651094707	good
657	Male	45	Smoker	low	Low	>70 years	>=8	2	1,0834078951731	good
658	Male	78	Smoker	low	Low	>70 years	>=8	2	0,828547855674112	poor
659	Male	55	Smoker	low	High / moderate	>70 years	>=8	2	0,98339415564374	poor
660	Male	69	Smoker	low	Low	Low	<8	6	1,12594626180965	poor
661	Female	47	Smoker	low	High / moderate	Low	<8	0	1,08639709946354	good
662	Female	61	Smoker	low	High / moderate	Low	<8	1	1,06281236252799	good
663	Male	38	Smoker	low	High / moderate	>70 years	<8	2	1,12012250607311	good
664	Male	54	Smoker	low	High / moderate	>70 years	>=8	0	1,0834078951731	good
665	Male	85	Smoker	low	High / moderate	>70 years	>=8	8	0,371148343606222	poor
666	Female	52	Smoker	low	High / moderate	>70 years	>=8	3	1,08639709946354	good
667	Female	46	Smoker	low	High / moderate	>70 years	>=8	1	1,08639709946354	good
668	Female	56	Smoker	low	Low	Low	>=8	10	1,08838200117519	poor
669	Male	29	Smoker	low	Low	Low	<8	3	1,08691412373597	good
670	Male	53	Smoker	low	Low	Low	<8	6	1,0834078951731	poor
671	Female	44	Smoker	low	Low	>70 years	<8	5	1,13945697206353	poor
672	Female	75	Smoker	low	High / moderate	>70 years	<8	8	1,03521984423269	poor
673	Female	86	Smoker	low	High / moderate	>70 years	<8	5	0,783116578849807	poor
674	Male	37	Smoker	low	High / moderate	>70 years	<8	0	1,12012250607311	good
675	Female	22	Smoker	low	High / moderate	>70 years	<8	1	1,05448750149458	good
676	Male	36	Smoker	low	Low	Low	<8	7	1,12012250607311	poor
677	Female	37	Smoker	low	High / moderate	>70 years	<8	5	1,13945697206353	good
678	Male	34	Smoker	low	High / moderate	>70 years	<8	0	1,08691412373597	good
679	Male	37	Smoker	low	Low	>70 years	<8	1	1,12012250607311	good
680	Male	74	Smoker	low	High / moderate	>70 years	>=8	7	1,12594626180965	poor
681	Female	39	Smoker	low	High / moderate	>70 years	>=8	5	1,13945697206353	good
682	Male	41	Smoker	low	Low	>70 years	>=8	0	1,12012250607311	good
683	Female	30	Smoker	low	Low	>70 years	>=8	2	1,05442116076369	good
684	Female	36	Smoker	low	High / moderate	>70 years	<8	4	1,13945697206353	good
685	Female	40	Smoker	low	Low	>70 years	>=8	4	1,13945697206353	good
686	Female	52	Smoker	low	Low	>70 years	<8	3	1,08639709946354	good
687	Male	16	Smoker	low	High / moderate	>70 years	>=8	0	1,04297462048783	good
688	Male	39	Smoker	low	Low	>70 years	<8	0	1,12012250607311	poor
689	Male	40	Smoker	low	Low	>70 years	>=8	2	1,12012250607311	good
690	Male	49	Smoker	low	High / moderate	Low	>=8	1	1,0834078951731	good
691	Male	49	Smoker	low	Low	Low	<8	3	1,0834078951731	poor
692	Male	57	Smoker	low	High / moderate	>70 years	>=8	6	0,98339415564374	good
693	Male	60	Smoker	low	High / moderate	Low	>=8	2	0,980906056804178	good
694	Male	74	Smoker	low	High / moderate	>70 years	<8	9	1,12594626180965	poor
695	Male	83	Smoker	low	Low	>70 years	>=8	11	0,828547855674112	poor
696	Male	88	Smoker	low	Low	>70 years	<8	10	0,371148343606222	poor
697	Female	19	Smoker	low	Low	>70 years	>=8	0	1,05448750149458	good
698	Female	27	Smoker	low	High / moderate	>70 years	>=8	2	1,05442116076369	good
699	Female	41	Smoker	low	Low	>70 years	<8	8	1,13945697206353	poor
700	Female	36	Smoker	low	High / moderate	Low	>=8	2	1,13945697206353	good
701	Female	47	Smoker	low	High / moderate	>70 years	>=8	0	1,08639709946354	good
702	Female	49	Smoker	low	High / moderate	>70 years	>=8	1	1,08639709946354	good
703	Female	56	Smoker	low	High / moderate	>70 years	>=8	4	1,08838200117519	good
704	Female	62	Smoker	low	High / moderate	>70 years	>=8	6	1,06281236252799	good
705	Female	69	Smoker	low	High / moderate	>70 years	>=8	4	1,10199651094707	good
706	Female	79	Smoker	low	High / moderate	>70 years	>=8	9	1,03521984423269	good
707	Female	88	Smoker	low	Low	>70 years	<8	11	0,783116578849807	poor
708	Male	24	Smoker	High	Low	>70 years	<8	0	1,04297462048783	good
709	Male	30	Smoker	low	High / moderate	>70 years	>=8	0	1,08691412373597	good
710	Male	36	Smoker	low	High / moderate	>70 years	<8	4	1,12012250607311	good
711	Male	44	Smoker	low	Low	>70 years	>=8	2	1,12012250607311	good
712	Male	48	Smoker	low	High / moderate	>70 years	>=8	0	1,0834078951731	good
713	Male	50	Smoker	low	High / moderate	>70 years	>=8	2	1,0834078951731	good
714	Male	58	Smoker	High	Low	Low	>=8	3	0,98339415564374	poor
715	Male	64	Smoker	low	High / moderate	>70 years	>=8	3	0,980906056804178	good
716	Male	68	Smoker	low	High / moderate	Low	>=8	2	1,12594626180965	good
717	Male	82	Smoker	low	Low	>70 years	<8	9	0,828547855674112	poor
718	Female	20	Smoker	low	High / moderate	>70 years	>=8	2	1,05448750149458	good
719	Female	30	Smoker	low	High / moderate	Low	>=8	1	1,05442116076369	good
720	Female	43	Smoker	low	High / moderate	Low	>=8	5	1,13945697206353	good
721	Female	48	Smoker	low	High / moderate	>70 years	>=8	2	1,08639709946354	good
722	Female	49	Smoker	low	High / moderate	>70 years	<8	4	1,08639709946354	poor
723	Female	56	Smoker	low	High / moderate	Low	>=8	7	1,08838200117519	good
724	Female	61	Smoker	low	Low	>70 years	>=8	3	1,06281236252799	good
725	Female	67	Smoker	low	High / moderate	Low	>=8	4	1,10199651094707	good
726	Female	82	Smoker	low	Low	>70 years	>=8	5	1,03521984423269	good
727	Male	35	Smoker	low	Low	>70 years	<8	3	1,12012250607311	good
728	Male	55	Smoker	low	High / moderate	>70 years	<8	9	0,98339415564374	poor
729	Female	43	Smoker	low	Low	>70 years	>=8	1	1,13945697206353	good
730	Female	83	Smoker	low	Low	>70 years	<8	5	1,03521984423269	poor
731	Male	28	Smoker	low	Low	>70 years	>=8	2	1,08691412373597	good
732	Male	46	Smoker	low	High / moderate	>70 years	<8	2	1,0834078951731	good
733	Male	64	Smoker	low	High / moderate	Low	>=8	3	0,980906056804178	good
734	Female	33	Smoker	low	Low	>70 years	<8	5	1,05442116076369	good
735	Female	66	Smoker	low	Low	>70 years	>=8	10	1,10199651094707	good
736	Male	69	Smoker	low	High / moderate	>70 years	<8	6	1,12594626180965	good
737	Female	40	Smoker	low	High / moderate	>70 years	<8	0	1,13945697206353	good
738	Female	48	Smoker	low	Low	>70 years	<8	7	1,08639709946354	good
739	Female	60	Smoker	low	High / moderate	>70 years	<8	8	1,06281236252799	poor
740	Male	47	Smoker	low	High / moderate	>70 years	>=8	2	1,0834078951731	good
741	Male	84	Smoker	low	Low	>70 years	>=8	2	0,828547855674112	poor
742	Female	54	Smoker	low	High / moderate	>70 years	>=8	3	1,08639709946354	poor
743	Female	59	Smoker	low	Low	Low	>=8	0	1,08838200117519	poor
744	Male	23	Smoker	low	Low	>70 years	>=8	0	1,04297462048783	good
745	Male	88	Smoker	low	High / moderate	>70 years	<8	1	0,371148343606222	good
746	Male	44	Smoker	low	Low	>70 years	>=8	1	1,12012250607311	good
747	Female	85	Smoker	low	High / moderate	>70 years	>=8	1	0,783116578849807	good
748	Male	37	Smoker	low	Low	Low	<8	1	1,12012250607311	good
749	Male	58	Smoker	low	Low	Low	>=8	3	0,98339415564374	poor
750	Female	19	Smoker	low	Low	>70 years	<8	2	1,05448750149458	good
751	Female	35	Smoker	low	High / moderate	>70 years	>=8	0	1,13945697206353	good
752	Female	77	Smoker	low	Low	>70 years	<8	1	1,03521984423269	good
753	Male	26	Smoker	low	Low	>70 years	>=8	0	1,08691412373597	good
754	Male	47	Smoker	low	Low	>70 years	<8	3	1,0834078951731	poor
755	Male	63	Smoker	low	High / moderate	>70 years	>=8	1	0,980906056804178	good
756	Female	33	Smoker	low	Low	>70 years	>=8	0	1,05442116076369	good
757	Female	67	Smoker	low	Low	>70 years	>=8	2	1,10199651094707	good
758	Male	74	Smoker	low	Low	>70 years	>=8	3	1,12594626180965	good
759	Female	39	Smoker	low	Low	Low	>=8	0	1,13945697206353	good
760	Female	47	Smoker	low	Low	>70 years	>=8	2	1,08639709946354	poor
761	Female	61	Smoker	low	High / moderate	>70 years	>=8	1	1,06281236252799	good
762	Male	34	Smoker	low	Low	>70 years	>=8	0	1,08691412373597	good
763	Male	78	Smoker	low	High / moderate	>70 years	>=8	1	0,828547855674112	good
764	Female	25	Smoker	low	Low	Low	>=8	2	1,05442116076369	good
765	Female	56	Smoker	low	Low	Low	<8	0	1,08838200117519	good
766	Male	21	Smoker	low	Low	>70 years	>=8	1	1,04297462048783	good
767	Male	35	Smoker	low	High / moderate	>70 years	>=8	0	1,12012250607311	good
768	Male	33	Smoker	low	Low	>70 years	>=8	1	1,08691412373597	good
769	Male	52	Smoker	low	Low	>70 years	>=8	0	1,0834078951731	good
770	Female	22	Smoker	low	High / moderate	>70 years	<8	0	1,05448750149458	good
771	Female	35	Smoker	low	Low	>70 years	>=8	0	1,13945697206353	good
772	Female	50	Smoker	low	Low	Low	<8	1	1,08639709946354	poor
773	Male	18	Smoker	low	Low	>70 years	<8	0	1,04297462048783	good
774	Male	43	Smoker	low	Low	Low	>=8	0	1,12012250607311	good
775	Male	50	Smoker	low	High / moderate	Low	<8	10	1,0834078951731	poor
776	Female	54	Smoker	low	High / moderate	Low	<8	7	1,08639709946354	poor
777	Female	72	Smoker	low	High / moderate	>70 years	<8	4	1,10199651094707	poor
778	Male	30	Smoker	High	Low	>70 years	>=8	0	1,08691412373597	good
779	Male	50	Smoker	low	Low	>70 years	>=8	4	1,0834078951731	poor
780	Male	55	Smoker	low	Low	Low	<8	0	0,98339415564374	poor
781	Female	27	Smoker	low	High / moderate	>70 years	>=8	0	1,05442116076369	good
782	Male	42	Smoker	low	Low	>70 years	>=8	2	1,12012250607311	good
783	Female	39	Smoker	low	High / moderate	>70 years	<8	1	1,13945697206353	good
784	Female	84	Smoker	low	Low	>70 years	>=8	5	1,03521984423269	good
785	Male	41	Smoker	low	High / moderate	>70 years	<8	1	1,12012250607311	good
786	Female	32	Smoker	low	High / moderate	>70 years	<8	1	1,05442116076369	good
787	Female	49	Smoker	low	High / moderate	>70 years	<8	4	1,08639709946354	good
788	Female	69	Smoker	low	Low	Low	<8	3	1,10199651094707	poor
789	Female	15	Smoker	low	High / moderate	>70 years	<8	3	1,05448750149458	good
790	Female	29	Smoker	low	High / moderate	>70 years	>=8	0	1,05442116076369	good
791	Female	37	Smoker	low	High / moderate	>70 years	<8	0	1,13945697206353	good
792	Female	59	Smoker	low	Low	Low	<8	8	1,08838200117519	poor
793	Male	19	Smoker	low	Low	>70 years	>=8	2	1,04297462048783	good
794	Male	38	Smoker	low	Low	>70 years	>=8	1	1,12012250607311	good
795	Female	32	Smoker	low	High / moderate	>70 years	<8	0	1,05442116076369	good
796	Female	58	Smoker	low	Low	>70 years	<8	2	1,08838200117519	poor
797	Female	61	Smoker	low	Low	>70 years	>=8	5	1,06281236252799	good
798	Male	30	Smoker	low	Low	>70 years	<8	1	1,08691412373597	good
799	Male	53	Smoker	low	Low	>70 years	<8	0	1,0834078951731	good
800	Female	54	Smoker	low	High / moderate	>70 years	<8	1	1,08639709946354	good
801	Female	65	Smoker	low	High / moderate	Low	>=8	5	1,10199651094707	good
802	Male	44	Smoker	low	Low	>70 years	>=8	2	1,12012250607311	good
803	Male	61	Smoker	low	High / moderate	>70 years	>=8	0	0,980906056804178	good
804	Female	42	Smoker	low	High / moderate	Low	>=8	0	1,13945697206353	good
805	Female	70	Smoker	low	High / moderate	>70 years	>=8	6	1,10199651094707	poor
806	Female	81	Smoker	low	Low	>70 years	>=8	8	1,03521984423269	poor
807	Male	16	Smoker	low	High / moderate	>70 years	<8	1	1,04297462048783	good
808	Male	50	Smoker	low	High / moderate	>70 years	<8	1	1,0834078951731	good
809	Female	27	Smoker	low	Low	>70 years	<8	3	1,05442116076369	poor
810	Female	94	Smoker	low	Low	>70 years	>=8	9	0,783116578849807	poor
811	Male	39	Smoker	low	High / moderate	Low	<8	2	1,12012250607311	good
812	Male	55	Smoker	low	Low	>70 years	>=8	0	0,98339415564374	good
813	Male	70	Smoker	low	High / moderate	>70 years	<8	3	1,12594626180965	good
814	Female	21	Smoker	low	Low	>70 years	<8	0	1,05448750149458	good
815	Female	54	Smoker	low	Low	Low	>=8	6	1,08639709946354	poor
816	Male	28	Smoker	low	Low	>70 years	>=8	0	1,08691412373597	good
817	Male	60	Smoker	low	Low	Low	>=8	3	0,980906056804178	poor
818	Female	28	Smoker	low	Low	>70 years	<8	0	1,05442116076369	good
819	Female	52	Smoker	low	High / moderate	>70 years	<8	5	1,08639709946354	poor
820	Male	16	Smoker	low	Low	>70 years	>=8	4	1,04297462048783	good
821	Male	58	Smoker	low	High / moderate	>70 years	>=8	2	0,98339415564374	good
822	Male	66	Smoker	low	Low	>70 years	<8	2	1,12594626180965	good
823	Female	63	Smoker	low	High / moderate	>70 years	>=8	6	1,06281236252799	good
824	Male	32	Smoker	low	Low	Low	>=8	1	1,08691412373597	good
825	Male	47	Smoker	low	Low	Low	<8	6	1,0834078951731	poor
826	Male	77	Smoker	low	High / moderate	>70 years	>=8	9	0,828547855674112	good
827	Female	35	Smoker	low	Low	>70 years	>=8	1	1,13945697206353	good
828	Male	26	Smoker	low	Low	>70 years	<8	1	1,08691412373597	good
829	Male	40	Smoker	low	Low	>70 years	<8	5	1,12012250607311	poor
830	Male	87	Smoker	low	High / moderate	>70 years	<8	6	0,371148343606222	good
831	Female	65	Smoker	low	Low	>70 years	<8	4	1,10199651094707	good
832	Male	50	Smoker	low	High / moderate	>70 years	>=8	1	1,0834078951731	good
833	Male	70	Smoker	low	Low	>70 years	>=8	4	1,12594626180965	good
834	Female	84	Smoker	low	Low	>70 years	<8	6	1,03521984423269	good
835	Male	41	Smoker	low	High / moderate	>70 years	>=8	0	1,12012250607311	good
836	Male	76	Smoker	low	High / moderate	>70 years	>=8	5	0,828547855674112	poor
837	Female	22	Smoker	low	Low	>70 years	>=8	2	1,05448750149458	good
838	Male	69	Smoker	low	High / moderate	>70 years	>=8	1	1,12594626180965	good
839	Female	43	Smoker	low	High / moderate	>70 years	>=8	0	1,13945697206353	good
840	Female	58	Smoker	low	High / moderate	Low	>=8	5	1,08838200117519	poor
841	Male	31	Smoker	low	High / moderate	Low	>=8	0	1,08691412373597	good
842	Male	47	Smoker	low	Low	>70 years	<8	7	1,0834078951731	poor
843	Female	39	Smoker	low	Low	Low	<8	4	1,13945697206353	poor
844	Male	35	Smoker	low	Low	>70 years	>=8	0	1,12012250607311	good
845	Female	18	Smoker	low	Low	>70 years	>=8	0	1,05448750149458	good
846	Female	49	Smoker	low	High / moderate	Low	<8	8	1,08639709946354	poor
847	Female	67	Smoker	low	High / moderate	>70 years	>=8	3	1,10199651094707	poor
848	Male	27	Smoker	low	High / moderate	>70 years	>=8	0	1,08691412373597	good
849	Male	52	Smoker	low	Low	Low	>=8	0	1,0834078951731	good
850	Female	31	Smoker	low	Low	Low	<8	0	1,05442116076369	good
851	Male	39	Smoker	low	Low	Low	>=8	1	1,12012250607311	good
852	Female	38	Smoker	low	High / moderate	>70 years	>=8	0	1,13945697206353	good
853	Female	77	Smoker	low	High / moderate	>70 years	<8	3	1,03521984423269	good
854	Male	22	Smoker	low	High / moderate	>70 years	>=8	0	1,04297462048783	good
855	Male	42	Smoker	low	Low	>70 years	<8	0	1,12012250607311	good
856	Female	29	Smoker	low	Low	>70 years	>=8	0	1,05442116076369	good
857	Female	42	Smoker	low	Low	>70 years	>=8	0	1,13945697206353	good
858	Female	82	Smoker	low	High / moderate	>70 years	<8	3	1,03521984423269	good
859	Male	30	Smoker	low	Low	>70 years	>=8	0	1,08691412373597	good
860	Male	76	Smoker	low	Low	>70 years	<8	4	0,828547855674112	good
861	Female	20	Smoker	low	High / moderate	>70 years	<8	2	1,05448750149458	good
862	Female	49	Smoker	low	High / moderate	>70 years	<8	0	1,08639709946354	good
863	Female	68	Smoker	low	High / moderate	Low	>=8	5	1,10199651094707	good
864	Male	44	Smoker	low	High / moderate	>70 years	>=8	0	1,12012250607311	good
865	Female	32	Smoker	low	Low	>70 years	<8	5	1,05442116076369	poor
866	Female	51	Smoker	low	Low	Low	>=8	2	1,08639709946354	good
867	Female	65	Smoker	low	Low	>70 years	>=8	3	1,10199651094707	good
868	Female	17	Smoker	low	Low	Low	>=8	0	1,05448750149458	good
869	Female	26	Smoker	low	Low	>70 years	>=8	0	1,05442116076369	good
870	Female	39	Smoker	low	Low	>70 years	>=8	0	1,13945697206353	good
871	Female	58	Smoker	low	Low	Low	>=8	2	1,08838200117519	good
872	Male	37	Smoker	low	High / moderate	Low	>=8	0	1,12012250607311	good
873	Male	64	Smoker	low	Low	>70 years	<8	2	0,980906056804178	poor
874	Female	42	Smoker	low	Low	Low	<8	2	1,13945697206353	poor
875	Female	68	Smoker	low	Low	Low	>=8	1	1,10199651094707	good
876	Female	81	Smoker	low	Low	>70 years	<8	5	1,03521984423269	good
877	Male	23	Smoker	low	Low	>70 years	>=8	0	1,04297462048783	good
878	Male	54	Smoker	low	Low	Low	>=8	1	1,0834078951731	good
879	Female	32	Smoker	low	Low	Low	>=8	1	1,05442116076369	good
880	Female	85	Smoker	low	High / moderate	>70 years	>=8	1	0,783116578849807	good
881	Male	44	Smoker	low	Low	Low	>=8	0	1,12012250607311	good
882	Male	58	Smoker	low	Low	>70 years	<8	3	0,98339415564374	poor
883	Male	67	Smoker	low	Low	>70 years	<8	3	1,12594626180965	good
884	Female	24	Smoker	low	Low	>70 years	>=8	0	1,05448750149458	good
885	Female	47	Smoker	low	Low	>70 years	>=8	2	1,08639709946354	good
886	Male	27	Smoker	low	Low	>70 years	>=8	0	1,08691412373597	good
887	Male	64	Smoker	low	High / moderate	Low	<8	3	0,980906056804178	good
888	Female	31	Smoker	low	Low	>70 years	>=8	1	1,05442116076369	good
889	Female	52	Smoker	low	High / moderate	>70 years	>=8	0	1,08639709946354	good
890	Male	20	Smoker	low	Low	>70 years	>=8	0	1,04297462048783	good
891	Male	57	Smoker	low	High / moderate	>70 years	>=8	1	0,98339415564374	good
892	Male	65	Smoker	low	Low	>70 years	>=8	2	1,12594626180965	good
893	Female	38	Smoker	low	High / moderate	>70 years	<8	4	1,13945697206353	good
894	Female	61	Smoker	low	Low	>70 years	<8	1	1,06281236252799	good
895	Male	32	Smoker	low	Low	>70 years	>=8	0	1,08691412373597	good
896	Male	49	Smoker	low	Low	>70 years	>=8	1	1,0834078951731	good
897	Male	81	Smoker	low	Low	>70 years	>=8	10	0,828547855674112	poor
898	Female	35	Smoker	low	Low	>70 years	>=8	4	1,13945697206353	poor
899	Female	45	Smoker	low	Low	>70 years	>=8	1	1,08639709946354	good
900	Male	25	Smoker	low	Low	>70 years	>=8	0	1,08691412373597	good
901	Male	43	Smoker	low	Low	Low	>=8	0	1,12012250607311	good
902	Male	89	Smoker	low	High / moderate	>70 years	>=8	4	0,371148343606222	poor
903	Female	61	Smoker	low	Low	Low	>=8	1	1,06281236252799	good
904	Female	65	Smoker	low	High / moderate	>70 years	>=8	0	1,10199651094707	good
905	Male	18	Smoker	low	High / moderate	>70 years	>=8	0	1,04297462048783	good
906	Male	50	Smoker	low	High / moderate	Low	>=8	2	1,0834078951731	poor
907	Male	71	Smoker	low	Low	>70 years	>=8	3	1,12594626180965	good
908	Female	79	Smoker	low	High / moderate	>70 years	>=8	2	1,03521984423269	good
909	Male	41	Smoker	low	Low	Low	>=8	1	1,12012250607311	good
910	Male	81	Smoker	low	High / moderate	>70 years	>=8	2	0,828547855674112	good
911	Female	22	Smoker	low	High / moderate	>70 years	<8	1	1,05448750149458	good
912	Male	25	Smoker	low	Low	Low	<8	0	1,08691412373597	good
913	Male	67	Smoker	low	High / moderate	>70 years	>=8	2	1,12594626180965	good
914	Female	38	Smoker	low	High / moderate	>70 years	>=8	1	1,13945697206353	good
915	Female	56	Smoker	low	Low	>70 years	>=8	0	1,08838200117519	good
916	Male	38	Smoker	low	Low	>70 years	>=8	1	1,18880721443975	good
917	Male	58	Smoker	low	Low	>70 years	<8	6	0,913726807055275	poor
918	Female	17	Smoker	low	High / moderate	Low	>=8	1	1,01334461721815	good
919	Female	41	Smoker	low	High / moderate	>70 years	>=8	0	1,06767924004589	good
920	Female	77	Smoker	low	Low	>70 years	>=8	5	0,964170659014573	good
921	Male	31	Smoker	low	Low	>70 years	>=8	4	1,05889440574236	good
922	Male	49	Smoker	low	Low	>70 years	<8	14	1,04608118038502	poor
923	Male	63	Smoker	low	Low	>70 years	>=8	2	0,99629632832011	good
924	Female	30	Smoker	low	Low	>70 years	>=8	1	1,09234677657765	good
925	Female	69	Smoker	low	Low	Low	>=8	9	1,11319001376194	good
926	Female	51	Smoker	low	High / moderate	>70 years	>=8	7	1,0959859839339	good
927	Female	62	Smoker	low	High / moderate	>70 years	>=8	15	0,903843055655304	poor
928	Male	82	Smoker	low	Low	>70 years	<8	10	1,0441072023171	good
929	Female	27	Smoker	low	High / moderate	>70 years	>=8	4	1,09234677657765	good
930	Female	56	Smoker	low	Low	Low	<8	15	0,894163667536158	poor
931	Male	16	Smoker	low	Low	>70 years	>=8	0	1,13652431152337	good
932	Male	87	Smoker	low	Low	>70 years	>=8	5	0,415039529182494	good
933	Male	39	Smoker	low	High / moderate	>70 years	>=8	1	1,18880721443975	good
934	Female	98	Smoker	low	Low	>70 years	>=8	9	0,916847991707897	good
935	Male	40	Smoker	low	High / moderate	>70 years	>=8	2	1,18880721443975	good
936	Female	19	Smoker	low	Low	>70 years	<8	1	1,01334461721815	good
937	Male	30	Smoker	low	Low	Low	>=8	2	1,05889440574236	good
938	Male	48	Smoker	low	Low	>70 years	<8	10	1,04608118038502	poor
939	Male	62	Smoker	low	High / moderate	Low	>=8	5	0,99629632832011	good
940	Male	49	Smoker	low	High / moderate	Low	>=8	7	1,04608118038502	good
941	Male	88	Smoker	low	Low	>70 years	<8	6	0,415039529182494	good
942	Female	47	Smoker	low	High / moderate	Low	>=8	2	1,0959859839339	good
943	Female	53	Smoker	low	High / moderate	>70 years	>=8	1	1,0959859839339	good
944	Female	61	Smoker	low	High / moderate	>70 years	>=8	4	0,903843055655304	good
945	Male	19	Smoker	low	Low	>70 years	>=8	0	1,13652431152337	good
946	Male	56	Smoker	low	High / moderate	Low	<8	6	0,913726807055275	poor
947	Male	71	Smoker	low	Low	>70 years	>=8	10	0,993560858248138	poor
948	Male	79	Smoker	low	High / moderate	>70 years	<8	7	1,0441072023171	good
949	Female	33	Smoker	low	High / moderate	Low	>=8	0	1,09234677657765	good
950	Female	37	Smoker	low	Low	>70 years	>=8	5	1,06767924004589	poor
951	Female	43	Smoker	low	High / moderate	Low	>=8	0	1,06767924004589	good
952	Female	59	Smoker	low	High / moderate	>70 years	>=8	8	0,894163667536158	good
953	Female	96	Smoker	low	Low	>70 years	<8	4	0,916847991707897	good
954	Male	15	Smoker	low	Low	>70 years	>=8	1	1,13652431152337	good
955	Male	40	Smoker	low	Low	>70 years	<8	5	1,18880721443975	poor
956	Male	53	Smoker	low	High / moderate	>70 years	>=8	1	1,04608118038502	good
957	Male	46	Smoker	low	Low	Low	>=8	3	1,04608118038502	good
958	Male	57	Smoker	low	High / moderate	Low	>=8	3	0,913726807055275	good
959	Male	63	Smoker	low	Low	Low	>=8	8	0,99629632832011	good
960	Male	80	Smoker	low	High / moderate	>70 years	>=8	6	1,0441072023171	good
961	Male	85	Smoker	low	Low	>70 years	<8	6	0,415039529182494	poor
962	Female	21	Smoker	low	Low	>70 years	>=8	4	1,01334461721815	good
963	Female	39	Smoker	low	Low	>70 years	<8	5	1,06767924004589	good
964	Female	49	Smoker	low	High / moderate	>70 years	>=8	3	1,0959859839339	good
965	Female	55	Smoker	low	High / moderate	>70 years	>=8	4	0,894163667536158	good
966	Female	73	Smoker	low	Low	>70 years	>=8	14	1,11319001376194	poor
967	Female	89	Smoker	low	Low	>70 years	<8	11	0,916847991707897	poor
968	Male	31	Smoker	low	Low	Low	>=8	4	1,05889440574236	good
969	Male	43	Smoker	low	Low	>70 years	>=8	0	1,18880721443975	good
970	Male	67	Smoker	low	High / moderate	>70 years	<8	8	0,993560858248138	good
971	Female	26	Smoker	low	High / moderate	>70 years	>=8	1	1,09234677657765	good
972	Female	40	Smoker	low	High / moderate	Low	>=8	0	1,06767924004589	good
973	Female	49	Smoker	low	High / moderate	>70 years	>=8	5	1,0959859839339	good
974	Female	62	Smoker	low	Low	>70 years	>=8	2	0,903843055655304	good
975	Male	18	Smoker	low	Low	>70 years	>=8	1	1,13652431152337	good
976	Male	37	Smoker	low	Low	>70 years	>=8	2	1,18880721443975	good
977	Male	48	Smoker	low	Low	>70 years	>=8	4	1,04608118038502	good
978	Male	49	Smoker	low	High / moderate	Low	>=8	3	1,04608118038502	good
979	Male	89	Smoker	low	High / moderate	>70 years	>=8	7	0,415039529182494	poor
980	Male	46	Smoker	High	Low	>70 years	<8	1	1,04608118038502	good
981	Female	51	Smoker	low	Low	Low	<8	13	1,0959859839339	poor
982	Female	48	Smoker	low	High / moderate	Low	>=8	7	1,0959859839339	good
983	Male	34	Smoker	low	Low	>70 years	<8	0	1,05889440574236	good
984	Male	39	Smoker	low	High / moderate	Low	<8	7	1,18880721443975	good
985	Male	66	Smoker	low	Low	Low	>=8	9	0,993560858248138	poor
986	Female	34	Smoker	low	Low	Low	>=8	2	1,09234677657765	good
987	Female	27	Smoker	low	High / moderate	Low	>=8	4	1,09234677657765	good
988	Female	36	Smoker	low	Low	Low	>=8	0	1,06767924004589	good
989	Female	59	Smoker	low	Low	Low	<8	10	0,894163667536158	poor
990	Male	21	Smoker	low	Low	>70 years	>=8	1	1,13652431152337	good
991	Male	31	Smoker	low	High / moderate	Low	>=8	0	1,05889440574236	good
992	Male	66	Smoker	low	High / moderate	>70 years	>=8	4	0,993560858248138	good
993	Male	80	Smoker	low	High / moderate	>70 years	<8	5	1,0441072023171	good
994	Female	47	Smoker	low	High / moderate	>70 years	<8	2	1,0959859839339	good
995	Female	61	Smoker	low	High / moderate	>70 years	>=8	3	0,903843055655304	good
996	Male	40	Smoker	low	Low	Low	<8	1	1,18880721443975	good
997	Male	55	Smoker	low	Low	Low	<8	1	0,913726807055275	good
998	Female	15	Smoker	low	Low	>70 years	<8	0	1,01334461721815	good
999	Female	20	Smoker	low	Low	Low	>=8	1	1,01334461721815	good
1000	Female	80	Smoker	low	High / moderate	>70 years	>=8	10	0,964170659014573	good
1001	Female	69	Smoker	low	Low	>70 years	>=8	8	1,11319001376194	good
1002	Female	66	Smoker	low	High / moderate	>70 years	>=8	1	1,11319001376194	good
1003	Female	39	Smoker	low	Low	Low	<8	6	1,06767924004589	good
1004	Female	42	Smoker	low	Low	Low	<8	6	1,06767924004589	poor
1005	Female	86	Smoker	low	Low	>70 years	<8	10	0,916847991707897	poor
1006	Male	38	Smoker	low	High / moderate	>70 years	>=8	2	1,22990959029475	good
1007	Male	56	Smoker	low	High / moderate	>70 years	<8	3	0,899958481308711	good
1008	Female	22	Smoker	low	High / moderate	>70 years	>=8	3	1,1141095860035	good
1009	Female	38	Smoker	low	High / moderate	>70 years	>=8	7	1,09971028135116	good
1010	Female	81	Smoker	low	Low	>70 years	<8	11	0,964801019556676	good
1011	Male	51	Smoker	low	High / moderate	>70 years	>=8	1	1,15975523190819	good
1012	Male	63	Smoker	low	Low	>70 years	<8	1	0,919794524784587	good
1013	Female	27	Smoker	low	Low	>70 years	>=8	0	1,14078530423779	good
1014	Female	74	Smoker	low	High / moderate	>70 years	<8	5	1,15649159854166	good
1015	Female	100	Smoker	low	High / moderate	>70 years	<8	10	0,716745006000482	good
1016	Male	35	Smoker	low	High / moderate	>70 years	<8	1	1,22990959029475	good
1017	Male	71	Smoker	low	High / moderate	>70 years	<8	3	1,05115717426257	good
1018	Female	27	Smoker	low	Low	Low	<8	3	1,14078530423779	good
1019	Female	38	Smoker	low	High / moderate	>70 years	>=8	1	1,09971028135116	good
1020	Female	61	Smoker	low	High / moderate	Low	>=8	3	0,932917990810453	good
1021	Male	34	Smoker	low	Low	>70 years	>=8	1	1,25026942539433	good
1022	Male	53	Smoker	low	High / moderate	>70 years	<8	0	1,15975523190819	good
1023	Male	82	Smoker	low	Low	>70 years	<8	0	0,86604297069925	good
1024	Female	46	Smoker	low	High / moderate	>70 years	>=8	3	1,07067455764942	good
1025	Female	59	Smoker	low	High / moderate	>70 years	<8	1	0,973657208655918	good
1026	Male	16	Smoker	low	High / moderate	>70 years	<8	1	1,19781453545165	good
1027	Male	77	Smoker	low	Low	>70 years	>=8	2	0,86604297069925	good
1028	Male	90	Smoker	low	High / moderate	>70 years	<8	3	0,354524759872613	good
1029	Female	28	Smoker	low	High / moderate	Low	<8	1	1,14078530423779	good
1030	Female	49	Smoker	low	Low	Low	>=8	5	1,07067455764942	good
1031	Male	51	Smoker	low	High / moderate	>70 years	<8	4	1,15975523190819	good
1032	Female	38	Smoker	low	High / moderate	>70 years	>=8	4	1,09971028135116	good
1033	Male	33	Smoker	low	Low	>70 years	>=8	0	1,25026942539433	good
1034	Male	39	Smoker	low	Low	>70 years	>=8	7	1,22990959029475	good
1035	Female	62	Smoker	low	High / moderate	Low	>=8	0	0,932917990810453	good
1036	Male	27	Smoker	low	High / moderate	>70 years	<8	1	1,25026942539433	good
1037	Female	24	Smoker	low	Low	>70 years	<8	0	1,1141095860035	good
1038	Female	77	Smoker	low	High / moderate	>70 years	>=8	4	0,964801019556676	good
1039	Male	18	Smoker	low	Low	>70 years	>=8	1	1,19781453545165	good
1040	Female	53	Smoker	low	High / moderate	>70 years	<8	2	1,07067455764942	good
1041	Female	71	Smoker	low	Low	>70 years	>=8	0	1,15649159854166	good
1042	Male	59	Smoker	low	High / moderate	Low	>=8	5	0,899958481308711	good
1043	Male	60	Smoker	low	Low	Low	>=8	4	0,919794524784587	poor
1044	Male	66	Smoker	low	Low	>70 years	>=8	5	1,05115717426257	good
1045	Female	47	Smoker	low	High / moderate	>70 years	>=8	3	1,07067455764942	poor
1046	Female	58	Smoker	low	Low	>70 years	>=8	5	0,973657208655918	poor
1047	Male	19	Smoker	low	Low	>70 years	>=8	0	1,19781453545165	good
1048	Male	59	Smoker	low	Low	>70 years	>=8	0	0,899958481308711	good
1049	Female	33	Smoker	low	High / moderate	>70 years	<8	1	1,14078530423779	poor
1050	Female	70	Smoker	low	High / moderate	>70 years	>=8	7	1,15649159854166	good
1051	Male	37	Smoker	High	Low	>70 years	<8	0	1,22990959029475	good
1052	Female	66	Smoker	low	Low	Low	<8	7	1,15649159854166	poor
1053	Male	90	Smoker	low	Low	>70 years	<8	2	0,354524759872613	good
1054	Female	39	Smoker	low	Low	Low	>=8	0	1,09971028135116	good
1055	Female	76	Smoker	low	Low	>70 years	>=8	5	0,964801019556676	poor
1056	Male	17	Smoker	low	High / moderate	>70 years	<8	0	1,19781453545165	good
1057	Male	56	Smoker	low	Low	>70 years	<8	1	0,899958481308711	good
1058	Male	60	Smoker	low	Low	>70 years	<8	0	0,919794524784587	good
1059	Male	80	Smoker	low	Low	>70 years	<8	4	0,86604297069925	poor
1060	Female	26	Smoker	low	Low	>70 years	>=8	0	1,14078530423779	good
1061	Female	42	Smoker	low	Low	>70 years	>=8	0	1,09971028135116	good
1062	Male	71	Smoker	low	High / moderate	>70 years	<8	4	1,05115717426257	good
1063	Female	31	Smoker	low	Low	>70 years	<8	1	1,14078530423779	good
1064	Male	30	Smoker	low	Low	>70 years	<8	0	1,25026942539433	good
1065	Male	45	Smoker	low	Low	>70 years	>=8	4	1,15975523190819	good
1066	Male	67	Smoker	low	High / moderate	>70 years	>=8	4	1,05115717426257	good
1067	Female	22	Smoker	low	High / moderate	>70 years	>=8	0	1,1141095860035	good
1068	Female	42	Smoker	low	Low	>70 years	<8	1	1,09971028135116	good
1069	Female	58	Smoker	low	High / moderate	>70 years	>=8	1	0,973657208655918	good
1070	Female	77	Smoker	low	High / moderate	>70 years	>=8	10	0,964801019556676	poor
1071	Male	53	Smoker	low	High / moderate	>70 years	<8	1	1,15975523190819	good
1072	Female	24	Smoker	low	Low	>70 years	>=8	1	1,1141095860035	poor
1073	Female	50	Smoker	low	Low	>70 years	>=8	2	1,07067455764942	good
1074	Female	48	Smoker	low	Low	>70 years	<8	3	1,07067455764942	poor
1075	Female	56	Smoker	low	Low	Low	<8	3	0,973657208655918	good
1076	Female	64	Smoker	low	High / moderate	>70 years	<8	1	0,932917990810453	good
1077	Male	32	Smoker	low	Low	>70 years	>=8	0	1,25026942539433	good
1078	Male	54	Smoker	low	Low	>70 years	<8	0	1,15975523190819	good
1079	Female	51	Smoker	low	High / moderate	Low	<8	2	1,07067455764942	good
1080	Male	21	Smoker	High	Low	Low	>=8	0	1,19781453545165	good
1081	Male	26	Smoker	low	Low	>70 years	>=8	0	1,25026942539433	good
1082	Male	27	Smoker	low	Low	>70 years	>=8	1	1,25026942539433	good
1083	Male	43	Smoker	low	Low	>70 years	<8	3	1,22990959029475	good
1084	Male	51	Smoker	High	High / moderate	>70 years	>=8	0	1,15975523190819	good
1085	Male	48	Smoker	low	Low	>70 years	>=8	1	1,15975523190819	good
1086	Male	58	Smoker	low	Low	>70 years	>=8	3	0,899958481308711	good
1087	Male	55	Smoker	High	Low	>70 years	>=8	2	0,899958481308711	good
1088	Male	70	Smoker	low	Low	>70 years	>=8	1	1,05115717426257	good
1089	Female	16	Smoker	low	Low	Low	>=8	1	1,1141095860035	good
1090	Female	34	Smoker	low	Low	>70 years	<8	3	1,14078530423779	good
1091	Female	31	Smoker	low	Low	>70 years	<8	5	1,14078530423779	poor
1092	Female	48	Smoker	low	Low	>70 years	>=8	2	1,07067455764942	good
1093	Female	48	Smoker	low	Low	Low	>=8	2	1,07067455764942	good
1094	Female	60	Smoker	low	Low	Low	>=8	11	0,932917990810453	poor
1095	Female	72	Smoker	low	Low	>70 years	<8	1	1,15649159854166	good
1096	Female	91	Smoker	low	Low	>70 years	<8	9	0,716745006000482	good
1097	Male	36	Smoker	low	Low	Low	>=8	0	1,22990959029475	good
1098	Male	40	Smoker	low	High / moderate	Low	>=8	1	1,22990959029475	good
1099	Male	53	Smoker	low	Low	Low	>=8	2	1,15975523190819	good
1100	Male	81	Smoker	low	Low	>70 years	>=8	1	0,86604297069925	good
1101	Female	23	Smoker	low	High / moderate	>70 years	<8	2	1,1141095860035	good
1102	Female	28	Smoker	low	Low	>70 years	>=8	1	1,14078530423779	good
1103	Female	41	Smoker	low	Low	Low	>=8	2	1,09971028135116	good
1104	Female	35	Smoker	low	Low	>70 years	>=8	0	1,09971028135116	good
1105	Female	42	Smoker	low	High / moderate	>70 years	>=8	7	1,09971028135116	good
1106	Female	53	Smoker	low	High / moderate	Low	>=8	5	1,07067455764942	good
1107	Female	55	Smoker	low	High / moderate	>70 years	>=8	2	0,973657208655918	good
1108	Female	67	Smoker	low	Low	Low	>=8	3	1,15649159854166	good
1109	Female	79	Smoker	low	High / moderate	>70 years	>=8	9	0,964801019556676	poor
1110	Female	81	Smoker	low	Low	>70 years	<8	7	0,964801019556676	good
1111	Male	32	Smoker	low	Low	Low	>=8	0	1,25026942539433	good
1112	Male	63	Smoker	low	Low	>70 years	>=8	3	0,919794524784587	good
1113	Male	65	Smoker	low	High / moderate	>70 years	>=8	8	1,05115717426257	poor
1114	Female	37	Smoker	High	High / moderate	>70 years	>=8	0	1,09971028135116	good
1115	Male	21	Smoker	low	High / moderate	>70 years	>=8	0	1,19781453545165	good
1116	Male	20	Smoker	low	High / moderate	>70 years	>=8	1	1,19781453545165	good
1117	Male	30	Smoker	low	High / moderate	>70 years	<8	4	1,25026942539433	poor
1118	Male	34	Smoker	low	High / moderate	>70 years	>=8	0	1,25026942539433	good
1119	Male	37	Smoker	low	Low	>70 years	>=8	0	1,22990959029475	good
1120	Male	35	Smoker	low	Low	Low	>=8	0	1,22990959029475	good
1121	Male	40	Smoker	low	Low	>70 years	>=8	0	1,22990959029475	good
1122	Male	54	Smoker	low	Low	>70 years	>=8	6	1,15975523190819	poor
1123	Male	51	Smoker	low	High / moderate	Low	>=8	4	1,15975523190819	good
1124	Male	47	Smoker	low	Low	>70 years	>=8	1	1,15975523190819	good
1125	Male	58	Smoker	low	Low	Low	<8	7	0,899958481308711	poor
1126	Male	62	Smoker	low	High / moderate	>70 years	>=8	7	0,919794524784587	good
1127	Male	71	Smoker	low	High / moderate	>70 years	>=8	11	1,05115717426257	good
1128	Male	66	Smoker	low	Low	>70 years	<8	5	1,05115717426257	poor
1129	Male	76	Smoker	low	High / moderate	>70 years	>=8	12	0,86604297069925	poor
1130	Male	85	Smoker	low	High / moderate	>70 years	>=8	4	0,354524759872613	good
1131	Female	15	Smoker	low	Low	>70 years	>=8	0	1,1141095860035	good
1132	Female	16	Smoker	low	Low	>70 years	>=8	1	1,1141095860035	good
1133	Female	26	Smoker	low	Low	Low	>=8	0	1,14078530423779	good
1134	Female	27	Smoker	low	High / moderate	>70 years	>=8	0	1,14078530423779	good
1135	Female	42	Smoker	low	High / moderate	Low	<8	1	1,09971028135116	good
1136	Female	35	Smoker	low	High / moderate	>70 years	>=8	0	1,09971028135116	good
1137	Female	41	Smoker	low	Low	>70 years	>=8	0	1,09971028135116	good
1138	Female	48	Smoker	low	High / moderate	Low	>=8	0	1,07067455764942	good
1139	Female	50	Smoker	low	High / moderate	Low	>=8	4	1,07067455764942	good
1140	Female	52	Smoker	low	High / moderate	>70 years	>=8	3	1,07067455764942	good
1141	Female	56	Smoker	low	Low	Low	>=8	1	0,973657208655918	good
1142	Female	64	Smoker	low	High / moderate	>70 years	>=8	5	0,932917990810453	good
1143	Female	66	Smoker	low	High / moderate	>70 years	>=8	2	1,15649159854166	good
1144	Female	83	Smoker	low	High / moderate	>70 years	<8	11	0,964801019556676	good
1145	Female	75	Smoker	low	High / moderate	>70 years	>=8	16	0,964801019556676	good
1146	Female	86	Smoker	low	Low	>70 years	>=8	7	0,716745006000482	good
1147	Male	17	Smoker	low	High / moderate	>70 years	>=8	0	1,19781453545165	good
1148	Male	73	Smoker	low	High / moderate	>70 years	>=8	8	1,05115717426257	good
1149	Female	48	Smoker	low	High / moderate	>70 years	>=8	2	1,07067455764942	good
1150	Male	84	Smoker	low	High / moderate	>70 years	<8	6	0,86604297069925	poor
1151	Female	71	Smoker	low	Low	>70 years	>=8	5	1,15649159854166	good
1152	Male	40	Smoker	low	Low	Low	>=8	2	1,22990959029475	good
1153	Male	50	Smoker	low	Low	>70 years	>=8	4	1,15975523190819	good
1154	Male	55	Smoker	low	High / moderate	>70 years	>=8	5	0,899958481308711	good
1155	Male	62	Smoker	low	High / moderate	>70 years	<8	4	0,919794524784587	good
1156	Female	22	Smoker	low	High / moderate	>70 years	>=8	1	1,1141095860035	good
1157	Female	36	Smoker	low	High / moderate	>70 years	>=8	3	1,09971028135116	good
1158	Female	48	Smoker	low	High / moderate	>70 years	>=8	2	1,07067455764942	good
1159	Female	56	Smoker	low	Low	>70 years	>=8	13	0,973657208655918	poor
1160	Male	33	Smoker	low	Low	>70 years	<8	0	1,25026942539433	good
1161	Male	38	Smoker	High	Low	>70 years	>=8	0	1,22990959029475	good
1162	Female	60	Smoker	low	Low	Low	>=8	5	0,932917990810453	poor
1163	Female	78	Smoker	low	Low	>70 years	>=8	4	0,964801019556676	poor
1164	Male	48	Smoker	low	High / moderate	>70 years	<8	3	1,15975523190819	good
1165	Female	33	Smoker	low	Low	Low	<8	2	1,14078530423779	poor
1166	Female	39	Smoker	low	Low	>70 years	<8	3	1,09971028135116	good
1167	Male	20	Smoker	low	Low	>70 years	>=8	0	1,19781453545165	poor
1168	Male	33	Smoker	low	Low	>70 years	>=8	0	1,25026942539433	good
1169	Male	47	Smoker	low	Low	>70 years	<8	0	1,15975523190819	good
1170	Male	47	Smoker	low	High / moderate	>70 years	>=8	1	1,15975523190819	poor
1171	Male	62	Smoker	low	Low	>70 years	>=8	1	0,919794524784587	good
1172	Male	60	Smoker	low	Low	Low	>=8	2	0,919794524784587	good
1173	Male	68	Smoker	low	High / moderate	>70 years	>=8	5	1,05115717426257	good
1174	Male	83	Smoker	low	Low	>70 years	<8	1	0,86604297069925	good
1175	Female	32	Smoker	low	High / moderate	>70 years	<8	0	1,14078530423779	good
1176	Female	33	Smoker	low	Low	>70 years	>=8	1	1,14078530423779	good
1177	Female	30	Smoker	low	Low	>70 years	>=8	1	1,14078530423779	good
1178	Female	37	Smoker	low	High / moderate	>70 years	>=8	0	1,09971028135116	good
1179	Female	55	Smoker	low	High / moderate	>70 years	>=8	1	0,973657208655918	good
1180	Female	61	Smoker	low	High / moderate	>70 years	<8	5	0,932917990810453	poor
1181	Female	80	Smoker	low	Low	>70 years	<8	1	0,964801019556676	good
1182	Male	29	Smoker	low	Low	>70 years	>=8	0	1,25026942539433	good
1183	Male	42	Smoker	low	High / moderate	>70 years	>=8	0	1,22990959029475	good
1184	Male	52	Smoker	low	Low	>70 years	>=8	2	1,15975523190819	good
1185	Male	57	Smoker	low	Low	Low	>=8	7	0,899958481308711	poor
1186	Male	77	Smoker	low	Low	>70 years	>=8	7	0,86604297069925	poor
1187	Female	42	Smoker	low	High / moderate	Low	>=8	1	1,09971028135116	poor
1188	Female	46	Smoker	low	High / moderate	>70 years	>=8	0	1,07067455764942	good
1189	Female	66	Smoker	low	Low	>70 years	>=8	0	1,15649159854166	good
1190	Male	20	Smoker	low	Low	>70 years	>=8	0	1,19781453545165	good
1191	Male	37	Smoker	low	Low	>70 years	>=8	0	1,22990959029475	good
1192	Male	44	Smoker	low	Low	Low	>=8	2	1,22990959029475	good
1193	Male	57	Smoker	low	High / moderate	>70 years	>=8	0	0,899958481308711	good
1194	Male	71	Smoker	low	Low	>70 years	>=8	3	1,05115717426257	good
1195	Female	22	Smoker	low	High / moderate	>70 years	<8	0	1,1141095860035	good
1196	Female	16	Smoker	low	Low	>70 years	>=8	1	1,1141095860035	good
1197	Female	43	Smoker	low	Low	>70 years	<8	0	1,09971028135116	good
1198	Female	54	Smoker	low	Low	>70 years	>=8	5	1,07067455764942	good
1199	Female	46	Smoker	low	Low	>70 years	>=8	1	1,07067455764942	good
1200	Female	66	Smoker	low	Low	>70 years	>=8	1	1,15649159854166	poor
1201	Male	23	Smoker	low	Low	>70 years	>=8	1	1,19781453545165	good
1202	Male	34	Smoker	low	High / moderate	>70 years	>=8	1	1,25026942539433	good
1203	Male	41	Smoker	High	Low	Low	>=8	0	1,22990959029475	good
1204	Male	36	Smoker	low	Low	Low	<8	2	1,22990959029475	poor
1205	Male	45	Smoker	low	Low	>70 years	>=8	0	1,15975523190819	good
1206	Male	49	Smoker	low	High / moderate	Low	<8	0	1,15975523190819	good
1207	Male	57	Smoker	low	High / moderate	>70 years	<8	2	0,899958481308711	good
1208	Male	60	Smoker	low	High / moderate	>70 years	>=8	2	0,919794524784587	good
1209	Male	71	Smoker	low	Low	>70 years	>=8	0	1,05115717426257	good
1210	Male	76	Smoker	low	Low	>70 years	>=8	3	0,86604297069925	poor
1211	Male	86	Smoker	low	High / moderate	>70 years	>=8	1	0,354524759872613	good
1212	Female	15	Smoker	low	Low	>70 years	>=8	5	1,1141095860035	good
1213	Female	27	Smoker	low	Low	>70 years	>=8	0	1,14078530423779	good
1214	Female	41	Smoker	low	Low	>70 years	>=8	0	1,09971028135116	good
1215	Female	38	Smoker	low	High / moderate	Low	<8	1	1,09971028135116	good
1216	Female	53	Smoker	low	High / moderate	Low	>=8	0	1,07067455764942	good
1217	Female	52	Smoker	low	Low	Low	<8	10	1,07067455764942	poor
1218	Female	57	Smoker	low	High / moderate	Low	>=8	4	0,973657208655918	poor
1219	Female	62	Smoker	low	High / moderate	Low	<8	9	0,932917990810453	good
1220	Female	70	Smoker	low	High / moderate	>70 years	>=8	0	1,15649159854166	good
1221	Female	75	Smoker	low	Low	>70 years	>=8	9	0,964801019556676	poor
1222	Male	47	Smoker	low	High / moderate	>70 years	>=8	0	1,15975523190819	good
1223	Female	57	Smoker	low	High / moderate	>70 years	<8	2	0,973657208655918	good
1224	Male	42	Smoker	low	Low	>70 years	>=8	0	1,22990959029475	good
1225	Male	38	Smoker	low	High / moderate	Low	>=8	0	1,22990959029475	good
1226	Male	39	Smoker	low	Low	>70 years	<8	2	1,22990959029475	good
1227	Female	73	Smoker	low	Low	>70 years	<8	2	1,15649159854166	poor
1228	Female	15	Smoker	low	Low	>70 years	>=8	2	1,1141095860035	good
1229	Male	47	Smoker	low	Low	>70 years	>=8	0	1,15975523190819	good
1230	Female	40	Smoker	low	High / moderate	Low	<8	1	1,09971028135116	good
1231	Female	74	Smoker	low	High / moderate	>70 years	<8	9	1,15649159854166	poor
1232	Male	33	Smoker	low	Low	>70 years	<8	0	1,25026942539433	good
1233	Male	39	Smoker	low	High / moderate	>70 years	<8	0	1,22990959029475	good
1234	Male	70	Smoker	low	High / moderate	>70 years	>=8	1	1,05115717426257	good
1235	Male	78	Smoker	low	Low	>70 years	<8	6	0,86604297069925	good
1236	Female	18	Smoker	low	High / moderate	>70 years	<8	2	1,1141095860035	good
1237	Female	32	Smoker	low	High / moderate	Low	<8	0	1,14078530423779	good
1238	Female	26	Smoker	low	High / moderate	Low	<8	0	1,14078530423779	good
1239	Female	35	Smoker	low	Low	>70 years	>=8	1	1,09971028135116	good
1240	Male	56	Smoker	low	Low	>70 years	<8	1	0,899958481308711	good
1241	Male	64	Smoker	low	High / moderate	Low	<8	0	0,919794524784587	good
1242	Female	28	Smoker	low	Low	Low	<8	3	1,14078530423779	good
1243	Female	32	Smoker	low	Low	>70 years	>=8	1	1,14078530423779	good
1244	Female	46	Smoker	low	High / moderate	>70 years	<8	1	1,07067455764942	good
1245	Male	45	Smoker	low	Low	>70 years	<8	2	1,15975523190819	good
1246	Female	78	Smoker	low	Low	>70 years	<8	4	0,964801019556676	poor
1247	Female	42	Smoker	low	Low	Low	<8	2	1,09971028135116	good
1248	Female	88	Smoker	low	Low	>70 years	<8	2	0,716745006000482	good
1249	Male	15	Smoker	low	Low	>70 years	<8	0	1,19781453545165	good
1250	Male	27	Smoker	low	High / moderate	>70 years	<8	1	1,25026942539433	good
1251	Male	71	Smoker	low	High / moderate	>70 years	>=8	3	1,05115717426257	good
1252	Female	52	Smoker	low	High / moderate	Low	<8	6	1,07067455764942	poor
1253	Female	60	Smoker	low	Low	>70 years	>=8	3	0,932917990810453	good
1254	Male	35	Smoker	low	Low	Low	<8	0	1,22990959029475	good
1255	Male	58	Smoker	low	High / moderate	>70 years	<8	0	0,899958481308711	good
1256	Female	22	Smoker	low	High / moderate	>70 years	>=8	0	1,1141095860035	good
1257	Female	41	Smoker	low	High / moderate	>70 years	<8	0	1,09971028135116	good
1258	Female	77	Smoker	low	Low	>70 years	>=8	0	0,964801019556676	good
1259	Male	30	Smoker	low	High / moderate	>70 years	<8	0	1,25026942539433	good
1260	Male	53	Smoker	low	High / moderate	>70 years	<8	2	1,15975523190819	poor
1261	Male	64	Smoker	low	High / moderate	>70 years	<8	2	0,919794524784587	good
1262	Female	27	Smoker	low	Low	>70 years	<8	2	1,14078530423779	good
1263	Female	70	Smoker	low	High / moderate	>70 years	>=8	2	1,15649159854166	good
1264	Male	71	Smoker	low	Low	>70 years	>=8	3	1,05115717426257	good
1265	Female	40	Smoker	low	Low	>70 years	<8	1	1,09971028135116	good
1266	Female	60	Smoker	low	High / moderate	>70 years	<8	3	0,932917990810453	good
1267	Male	79	Smoker	low	High / moderate	>70 years	>=8	9	0,86604297069925	poor
1268	Female	57	Smoker	low	Low	Low	<8	2	0,973657208655918	good
1269	Male	19	Smoker	low	High / moderate	>70 years	>=8	0	1,19781453545165	good
1270	Male	89	Smoker	low	Low	>70 years	>=8	5	0,354524759872613	good
1271	Male	37	Smoker	low	Low	>70 years	>=8	1	1,22990959029475	good
1272	Male	27	Smoker	low	High / moderate	>70 years	>=8	0	1,25026942539433	good
1273	Female	23	Smoker	low	Low	>70 years	>=8	2	1,1141095860035	good
1274	Female	42	Smoker	low	Low	>70 years	<8	7	1,09971028135116	poor
1275	Female	50	Smoker	low	High / moderate	>70 years	<8	1	1,07067455764942	good
1276	Male	43	Smoker	low	Low	>70 years	>=8	3	1,22990959029475	good
1277	Male	48	Smoker	low	High / moderate	>70 years	>=8	3	1,15975523190819	good
1278	Female	45	Smoker	low	Low	>70 years	>=8	2	1,07067455764942	good
1279	Male	27	Smoker	low	Low	Low	>=8	0	0,964986968126536	good
1280	Male	38	Smoker	low	High / moderate	>70 years	>=8	0	1,06157538711913	good
1281	Male	50	Smoker	low	Low	Low	>=8	1	1,18093080927255	good
1282	Male	56	Smoker	low	High / moderate	Low	>=8	0	0,786673664804139	good
1283	Male	63	Smoker	low	High / moderate	>70 years	<8	3	0,823971762512339	good
1284	Female	42	Smoker	low	Low	Low	>=8	6	1,10259697701425	good
1285	Female	41	Smoker	low	High / moderate	Low	>=8	3	1,10259697701425	good
1286	Female	52	Smoker	low	High / moderate	Low	<8	4	1,15881491498702	good
1287	Male	34	Smoker	low	Low	Low	>=8	0	0,964986968126536	good
1288	Male	29	Smoker	low	High / moderate	Low	>=8	0	0,964986968126536	good
1289	Male	37	Smoker	low	Low	Low	>=8	1	1,06157538711913	good
1290	Male	41	Smoker	low	High / moderate	Low	<8	1	1,06157538711913	good
1291	Female	33	Smoker	low	High / moderate	>70 years	<8	1	1,03517669451288	good
1292	Female	27	Smoker	low	High / moderate	Low	<8	1	1,03517669451288	good
1293	Female	44	Smoker	low	Low	Low	>=8	1	1,10259697701425	good
1294	Female	53	Smoker	low	High / moderate	Low	<8	2	1,15881491498702	good
1295	Female	48	Smoker	low	High / moderate	Low	>=8	0	1,15881491498702	good
1296	Female	57	Smoker	low	Low	Low	>=8	0	0,786887581529648	good
1297	Female	76	Smoker	low	High / moderate	>70 years	>=8	4	0,9499585029859	good
1298	Male	21	Smoker	low	High / moderate	>70 years	>=8	2	0,833398692658794	good
1299	Male	23	Smoker	low	High / moderate	>70 years	<8	0	0,833398692658794	good
1300	Male	29	Smoker	low	Low	Low	>=8	2	0,964986968126536	good
1301	Male	35	Smoker	low	Low	Low	>=8	1	1,06157538711913	good
1302	Male	54	Smoker	low	Low	>70 years	>=8	2	1,18093080927255	good
1303	Male	49	Smoker	low	Low	Low	<8	2	1,18093080927255	good
1304	Male	58	Smoker	low	High / moderate	Low	>=8	3	0,786673664804139	good
1305	Male	70	Smoker	low	High / moderate	>70 years	<8	2	1,03001921983678	good
1306	Female	20	Smoker	low	Low	Low	<8	1	0,895302049402515	good
1307	Female	23	Smoker	low	Low	Low	>=8	0	0,895302049402515	good
1308	Female	31	Smoker	low	High / moderate	>70 years	>=8	0	1,03517669451288	good
1309	Female	37	Smoker	low	High / moderate	Low	>=8	0	1,10259697701425	good
1310	Female	63	Smoker	low	Low	Low	<8	2	0,717366212894707	good
1311	Female	68	Smoker	low	Low	Low	>=8	3	0,99272607542592	good
1312	Male	17	Smoker	low	Low	Low	>=8	1	0,833398692658794	good
1313	Male	21	Smoker	low	Low	Low	>=8	1	0,833398692658794	good
1314	Male	33	Smoker	low	High / moderate	Low	>=8	2	0,964986968126536	good
1315	Male	31	Smoker	low	High / moderate	>70 years	<8	1	0,964986968126536	good
1316	Male	43	Smoker	low	Low	Low	<8	0	1,06157538711913	good
1317	Male	43	Smoker	low	High / moderate	Low	>=8	0	1,06157538711913	good
1318	Male	43	Smoker	low	High / moderate	Low	<8	0	1,06157538711913	good
1319	Male	47	Smoker	low	High / moderate	Low	<8	1	1,18093080927255	good
1320	Male	54	Smoker	low	High / moderate	>70 years	>=8	0	1,18093080927255	good
1321	Male	54	Smoker	low	High / moderate	Low	<8	8	1,18093080927255	good
1322	Male	57	Smoker	low	High / moderate	Low	>=8	2	0,786673664804139	good
1323	Male	57	Smoker	low	High / moderate	Low	>=8	4	0,786673664804139	good
1324	Male	61	Smoker	low	Low	Low	>=8	0	0,823971762512339	good
1325	Male	66	Smoker	low	High / moderate	Low	>=8	7	1,03001921983678	good
1326	Male	69	Smoker	low	High / moderate	>70 years	<8	0	1,03001921983678	good
1327	Male	83	Smoker	low	High / moderate	>70 years	<8	2	0,970073301892349	good
1328	Male	85	Smoker	low	High / moderate	>70 years	>=8	3	0,600270704799854	good
1329	Female	17	Smoker	low	Low	Low	>=8	2	0,895302049402515	good
1330	Female	25	Smoker	low	Low	>70 years	>=8	1	1,03517669451288	good
1331	Female	26	Smoker	low	High / moderate	Low	>=8	0	1,03517669451288	good
1332	Female	37	Smoker	low	Low	Low	>=8	3	1,10259697701425	good
1333	Female	42	Smoker	low	Low	Low	<8	0	1,10259697701425	good
1334	Female	53	Smoker	low	Low	Low	>=8	2	1,15881491498702	good
1335	Female	58	Smoker	low	High / moderate	Low	>=8	0	0,786887581529648	good
1336	Female	55	Smoker	low	Low	Low	>=8	8	0,786887581529648	poor
1337	Female	61	Smoker	low	High / moderate	Low	<8	2	0,717366212894707	good
1338	Female	71	Smoker	low	Low	>70 years	<8	7	0,99272607542592	good
1339	Female	78	Smoker	low	Low	>70 years	<8	8	0,9499585029859	poor
1340	Female	85	Smoker	low	High / moderate	>70 years	>=8	5	0,836656835695938	poor
1341	Male	18	Smoker	low	Low	>70 years	>=8	0	0,833398692658794	good
1342	Male	24	Smoker	low	High / moderate	>70 years	>=8	0	0,833398692658794	good
1343	Male	30	Smoker	low	Low	>70 years	>=8	1	0,964986968126536	good
1344	Male	33	Smoker	low	Low	>70 years	>=8	2	0,964986968126536	good
1345	Male	26	Smoker	low	High / moderate	Low	>=8	1	0,964986968126536	good
1346	Male	38	Smoker	low	Low	>70 years	>=8	0	1,06157538711913	good
1347	Male	36	Smoker	low	Low	>70 years	>=8	1	1,06157538711913	good
1348	Male	40	Smoker	low	Low	>70 years	<8	3	1,06157538711913	poor
1349	Male	35	Smoker	low	High / moderate	>70 years	>=8	2	1,06157538711913	poor
1350	Male	52	Smoker	low	High / moderate	>70 years	>=8	0	1,18093080927255	good
1351	Male	51	Smoker	High	Low	>70 years	>=8	3	1,18093080927255	good
1352	Male	49	Smoker	low	High / moderate	Low	<8	5	1,18093080927255	good
1353	Male	48	Smoker	low	Low	Low	>=8	1	1,18093080927255	good
1354	Male	59	Smoker	low	High / moderate	>70 years	<8	2	0,786673664804139	good
1355	Male	55	Smoker	low	High / moderate	>70 years	>=8	2	0,786673664804139	poor
1356	Male	64	Smoker	low	High / moderate	>70 years	>=8	3	0,823971762512339	good
1357	Male	71	Smoker	High	High / moderate	>70 years	>=8	4	1,03001921983678	good
1358	Male	67	Smoker	low	High / moderate	>70 years	>=8	4	1,03001921983678	good
1359	Male	80	Smoker	low	High / moderate	>70 years	>=8	11	0,970073301892349	good
1360	Male	81	Smoker	low	High / moderate	>70 years	>=8	6	0,970073301892349	good
1361	Male	91	Smoker	low	High / moderate	>70 years	<8	10	0,600270704799854	poor
1362	Female	16	Smoker	High	Low	>70 years	>=8	0	0,895302049402515	good
1363	Female	15	Smoker	low	Low	>70 years	>=8	1	0,895302049402515	good
1364	Female	33	Smoker	low	Low	Low	<8	6	1,03517669451288	good
1365	Female	30	Smoker	low	Low	>70 years	>=8	11	1,03517669451288	good
1366	Female	36	Smoker	low	Low	>70 years	<8	1	1,10259697701425	good
1367	Female	40	Smoker	low	High / moderate	Low	>=8	1	1,10259697701425	good
1368	Female	43	Smoker	low	High / moderate	Low	>=8	4	1,10259697701425	good
1369	Female	54	Smoker	low	High / moderate	>70 years	>=8	2	1,15881491498702	good
1370	Female	47	Smoker	low	High / moderate	Low	>=8	2	1,15881491498702	good
1371	Female	50	Smoker	low	High / moderate	>70 years	>=8	3	1,15881491498702	good
1372	Female	50	Smoker	low	Low	Low	>=8	1	1,15881491498702	good
1373	Female	57	Smoker	low	High / moderate	>70 years	>=8	0	0,786887581529648	good
1374	Female	55	Smoker	low	Low	>70 years	>=8	5	0,786887581529648	poor
1375	Female	61	Smoker	low	High / moderate	>70 years	>=8	1	0,717366212894707	good
1376	Female	71	Smoker	low	High / moderate	>70 years	>=8	2	0,99272607542592	good
1377	Female	68	Smoker	low	High / moderate	>70 years	<8	5	0,99272607542592	good
1378	Female	83	Smoker	low	Low	>70 years	<8	12	0,9499585029859	poor
1379	Female	95	Smoker	low	High / moderate	>70 years	>=8	7	0,836656835695938	good
1380	Female	87	Smoker	low	High / moderate	>70 years	<8	12	0,836656835695938	poor
1381	Male	67	Smoker	low	High / moderate	>70 years	<8	3	1,03001921983678	good
1382	Female	51	Smoker	low	High / moderate	>70 years	>=8	6	1,15881491498702	poor
1383	Male	28	Smoker	low	Low	>70 years	>=8	1	0,964986968126536	good
1384	Male	47	Smoker	low	High / moderate	>70 years	>=8	0	1,18093080927255	good
1385	Male	63	Smoker	low	High / moderate	Low	>=8	1	0,823971762512339	good
1386	Male	87	Smoker	low	High / moderate	>70 years	<8	4	0,600270704799854	poor
1387	Female	37	Smoker	low	Low	>70 years	<8	6	1,10259697701425	good
1388	Male	29	Smoker	low	High / moderate	>70 years	>=8	0	0,964986968126536	good
1389	Male	43	Smoker	low	High / moderate	>70 years	>=8	3	1,06157538711913	good
1390	Female	55	Smoker	low	High / moderate	>70 years	>=8	9	0,786887581529648	good
1391	Female	69	Smoker	low	High / moderate	>70 years	<8	4	0,99272607542592	good
1392	Female	70	Smoker	low	High / moderate	>70 years	<8	5	0,99272607542592	poor
1393	Female	87	Smoker	low	Low	>70 years	<8	14	0,836656835695938	poor
1394	Male	16	Smoker	low	High / moderate	>70 years	>=8	1	0,833398692658794	good
1395	Male	27	Smoker	low	Low	Low	>=8	0	0,964986968126536	good
1396	Male	43	Smoker	low	High / moderate	Low	>=8	1	1,06157538711913	good
1397	Male	42	Smoker	low	High / moderate	Low	<8	1	1,06157538711913	good
1398	Male	47	Smoker	low	High / moderate	Low	>=8	1	1,18093080927255	good
1399	Female	16	Smoker	low	Low	Low	>=8	2	0,895302049402515	good
1400	Female	33	Smoker	low	Low	Low	>=8	0	1,03517669451288	good
1401	Female	44	Smoker	low	Low	Low	>=8	2	1,10259697701425	good
1402	Female	41	Smoker	low	High / moderate	>70 years	<8	3	1,10259697701425	good
1403	Female	47	Smoker	low	Low	Low	>=8	0	1,15881491498702	good
1404	Female	62	Smoker	low	Low	Low	>=8	1	0,717366212894707	good
1405	Female	79	Smoker	low	Low	>70 years	<8	6	0,9499585029859	good
1406	Male	59	Smoker	low	Low	Low	<8	5	0,786673664804139	poor
1407	Male	84	Smoker	low	Low	>70 years	<8	2	0,970073301892349	good
1408	Female	24	Smoker	low	Low	Low	>=8	0	0,895302049402515	good
1409	Female	33	Smoker	low	High / moderate	Low	>=8	0	1,03517669451288	good
1410	Female	84	Smoker	low	Low	>70 years	>=8	8	0,9499585029859	good
1411	Male	43	Smoker	low	Low	Low	>=8	0	1,20076108523949	good
1412	Male	55	Smoker	low	High / moderate	>70 years	<8	2	0,752007563057542	good
1413	Female	19	Smoker	low	High / moderate	Low	>=8	0	0,996717073963593	good
1414	Female	44	Smoker	low	High / moderate	Low	>=8	0	1,01420236006205	good
1415	Female	83	Smoker	low	Low	>70 years	>=8	6	1,05648108960794	poor
1416	Male	47	Smoker	low	Low	Low	<8	0	1,11347491557125	good
1417	Male	64	Smoker	low	High / moderate	Low	>=8	0	0,680798847952862	good
1418	Female	27	Smoker	low	High / moderate	>70 years	>=8	2	1,07495726542704	good
1419	Female	74	Smoker	low	Low	>70 years	>=8	5	1,14619071436816	good
1420	Female	87	Smoker	low	High / moderate	>70 years	>=8	5	0,794382808334753	poor
1421	Male	36	Smoker	low	Low	>70 years	>=8	1	1,20076108523949	good
1422	Male	71	Smoker	low	High / moderate	>70 years	<8	3	0,751191346455091	good
1423	Female	32	Smoker	low	Low	Low	>=8	3	1,07495726542704	good
1424	Female	40	Smoker	low	Low	Low	>=8	2	1,01420236006205	good
1425	Female	61	Smoker	low	Low	>70 years	>=8	4	1,07542367491416	good
1426	Male	32	Smoker	low	Low	Low	>=8	0	1,16129484381956	good
1427	Male	79	Smoker	low	Low	>70 years	>=8	4	1,24239827130113	good
1428	Female	47	Smoker	low	High / moderate	Low	>=8	1	1,09583522694235	good
1429	Female	58	Smoker	low	High / moderate	Low	<8	2	0,844131210254099	good
1430	Male	21	Smoker	low	Low	>70 years	>=8	0	1,05641748831424	good
1431	Male	69	Smoker	low	High / moderate	>70 years	>=8	5	0,751191346455091	good
1432	Female	26	Smoker	low	Low	Low	>=8	1	1,07495726542704	good
1433	Female	54	Smoker	low	Low	Low	>=8	7	1,09583522694235	good
1434	Male	51	Smoker	low	High / moderate	Low	>=8	1	1,11347491557125	good
1435	Male	62	Smoker	low	High / moderate	>70 years	<8	7	0,680798847952862	good
1436	Female	41	Smoker	low	Low	>70 years	>=8	1	1,01420236006205	good
1437	Male	28	Smoker	low	Low	Low	>=8	0	1,16129484381956	good
1438	Male	42	Smoker	low	High / moderate	Low	>=8	1	1,20076108523949	good
1439	Female	44	Smoker	low	High / moderate	>70 years	>=8	2	1,01420236006205	good
1440	Male	58	Smoker	low	Low	Low	<8	3	0,752007563057542	good
1441	Female	17	Smoker	low	Low	Low	>=8	1	0,996717073963593	good
1442	Female	77	Smoker	low	Low	>70 years	>=8	6	1,05648108960794	good
1443	Male	18	Smoker	low	Low	Low	>=8	0	1,05641748831424	good
1444	Female	52	Smoker	low	High / moderate	Low	<8	1	1,09583522694235	good
1445	Female	73	Smoker	low	High / moderate	>70 years	>=8	6	1,14619071436816	good
1446	Male	15	Smoker	low	Low	Low	>=8	2	1,05641748831424	good
1447	Male	29	Smoker	low	Low	Low	>=8	0	1,16129484381956	good
1448	Male	34	Smoker	low	Low	Low	<8	2	1,16129484381956	good
1449	Male	42	Smoker	low	High / moderate	>70 years	>=8	1	1,20076108523949	good
1450	Male	40	Smoker	low	Low	Low	<8	0	1,20076108523949	good
1451	Male	53	Smoker	low	Low	Low	>=8	4	1,11347491557125	good
1452	Male	46	Smoker	low	Low	>70 years	<8	0	1,11347491557125	good
1453	Male	56	Smoker	low	Low	>70 years	>=8	4	0,752007563057542	good
1454	Male	60	Smoker	low	High / moderate	Low	<8	10	0,680798847952862	poor
1455	Male	66	Smoker	low	Low	Low	>=8	0	0,751191346455091	good
1456	Male	79	Smoker	low	Low	>70 years	>=8	2	1,24239827130113	good
1457	Male	87	Smoker	low	High / moderate	>70 years	>=8	6	0,489729961470179	good
1458	Female	20	Smoker	low	Low	Low	>=8	2	0,996717073963593	good
1459	Female	30	Smoker	low	High / moderate	Low	>=8	0	1,07495726542704	good
1460	Female	31	Smoker	low	High / moderate	Low	<8	5	1,07495726542704	good
1461	Female	40	Smoker	High	Low	>70 years	>=8	4	1,01420236006205	good
1462	Female	36	Smoker	High	High / moderate	>70 years	>=8	7	1,01420236006205	good
1463	Female	48	Smoker	low	High / moderate	Low	>=8	2	1,09583522694235	good
1464	Female	49	Smoker	low	High / moderate	>70 years	>=8	1	1,09583522694235	good
1465	Female	59	Smoker	low	High / moderate	Low	<8	14	0,844131210254099	poor
1466	Female	64	Smoker	low	High / moderate	Low	>=8	9	1,07542367491416	good
1467	Female	72	Smoker	low	High / moderate	>70 years	<8	8	1,14619071436816	poor
1468	Female	83	Smoker	low	High / moderate	>70 years	>=8	7	1,05648108960794	good
1469	Male	23	Smoker	low	Low	>70 years	>=8	0	1,05641748831424	good
1470	Male	19	Smoker	low	Low	>70 years	>=8	1	1,05641748831424	good
1471	Male	28	Smoker	High	Low	>70 years	>=8	2	1,16129484381956	good
1472	Male	37	Smoker	low	High / moderate	>70 years	>=8	0	1,20076108523949	good
1473	Male	44	Smoker	low	Low	>70 years	>=8	0	1,20076108523949	good
1474	Male	39	Smoker	low	High / moderate	>70 years	>=8	0	1,20076108523949	good
1475	Male	53	Smoker	High	High / moderate	>70 years	>=8	1	1,11347491557125	poor
1476	Male	48	Smoker	low	Low	Low	<8	3	1,11347491557125	good
1477	Male	55	Smoker	low	High / moderate	>70 years	>=8	3	0,752007563057542	good
1478	Male	56	Smoker	low	High / moderate	Low	>=8	3	0,752007563057542	good
1479	Male	64	Smoker	low	Low	>70 years	<8	9	0,680798847952862	poor
1480	Male	68	Smoker	low	High / moderate	Low	<8	4	0,751191346455091	good
1481	Male	86	Smoker	low	High / moderate	>70 years	<8	13	0,489729961470179	poor
1482	Female	28	Smoker	low	High / moderate	Low	>=8	0	1,07495726542704	good
1483	Female	42	Smoker	low	Low	Low	>=8	1	1,01420236006205	good
1484	Female	42	Smoker	low	High / moderate	>70 years	<8	3	1,01420236006205	good
1485	Female	49	Smoker	low	High / moderate	>70 years	<8	5	1,09583522694235	poor
1486	Female	55	Smoker	low	Low	>70 years	>=8	3	0,844131210254099	good
1487	Female	60	Smoker	low	High / moderate	Low	>=8	7	1,07542367491416	good
1488	Female	66	Smoker	low	High / moderate	>70 years	>=8	8	1,14619071436816	good
1489	Female	69	Smoker	low	High / moderate	>70 years	>=8	4	1,14619071436816	good
1490	Female	82	Smoker	low	High / moderate	>70 years	>=8	14	1,05648108960794	poor
1491	Female	78	Smoker	low	High / moderate	>70 years	<8	15	1,05648108960794	poor
1492	Male	29	Smoker	low	High / moderate	>70 years	>=8	0	1,16129484381956	good
1493	Male	28	Smoker	low	Low	Low	>=8	2	1,16129484381956	good
1494	Male	40	Smoker	low	Low	>70 years	<8	0	1,20076108523949	good
1495	Male	37	Smoker	low	Low	>70 years	>=8	0	1,20076108523949	good
1496	Male	46	Smoker	low	Low	>70 years	>=8	2	1,11347491557125	good
1497	Male	68	Smoker	low	High / moderate	>70 years	>=8	5	0,751191346455091	good
1498	Male	71	Smoker	low	Low	>70 years	>=8	6	0,751191346455091	good
1499	Female	22	Smoker	low	Low	Low	>=8	0	0,996717073963593	good
1500	Female	24	Smoker	low	Low	Low	>=8	1	0,996717073963593	good
1501	Female	31	Smoker	low	High / moderate	>70 years	>=8	1	1,07495726542704	good
1502	Female	35	Smoker	low	High / moderate	Low	>=8	2	1,01420236006205	good
1503	Female	35	Smoker	low	Low	Low	>=8	2	1,01420236006205	good
1504	Female	50	Smoker	low	High / moderate	Low	<8	3	1,09583522694235	good
1505	Female	51	Smoker	low	Low	Low	>=8	4	1,09583522694235	good
1506	Female	55	Smoker	low	High / moderate	Low	>=8	1	0,844131210254099	good
1507	Female	87	Smoker	low	High / moderate	>70 years	<8	6	0,794382808334753	poor
1508	Male	54	Smoker	low	High / moderate	>70 years	<8	2	1,0321816849659	good
1509	Female	43	Smoker	low	High / moderate	>70 years	<8	2	1,09651981914186	good
1510	Male	35	Smoker	low	High / moderate	Low	>=8	0	1,18310645335332	good
1511	Male	41	Smoker	High	High / moderate	>70 years	<8	1	1,18310645335332	good
1512	Male	74	Smoker	low	Low	>70 years	<8	6	1,03351631182984	good
1513	Female	89	Smoker	low	High / moderate	>70 years	<8	3	0,63860724714198	good
1514	Female	33	Smoker	low	High / moderate	Low	>=8	2	1,049692981094	good
1515	Male	51	Smoker	High	Low	>70 years	<8	2	1,0321816849659	good
1516	Male	74	Smoker	low	High / moderate	>70 years	<8	3	1,03351631182984	poor
1517	Female	23	Smoker	low	Low	>70 years	>=8	2	0,917622867548252	good
1518	Female	49	Smoker	low	Low	Low	>=8	0	1,08286238403603	good
1519	Male	16	Smoker	low	Low	>70 years	>=8	2	0,939301182517599	good
1520	Female	58	Smoker	low	High / moderate	>70 years	<8	7	0,713537569991416	poor
1521	Female	68	Smoker	low	High / moderate	Low	<8	9	1,02657868030838	poor
1522	Female	54	Smoker	low	High / moderate	>70 years	>=8	7	1,08286238403603	poor
1523	Female	28	Smoker	low	Low	>70 years	<8	6	1,049692981094	poor
1524	Male	23	Smoker	low	High / moderate	>70 years	>=8	3	0,939301182517599	good
1525	Male	33	Smoker	low	High / moderate	>70 years	>=8	1	1,11980211278771	good
1526	Male	52	Smoker	low	High / moderate	Low	<8	6	1,0321816849659	good
1527	Male	86	Smoker	low	High / moderate	>70 years	<8	8	0,449241738092084	good
1528	Female	33	Smoker	low	Low	Low	>=8	3	1,049692981094	good
1529	Female	76	Smoker	low	Low	>70 years	<8	5	1,02946755343411	good
1530	Male	42	Smoker	low	High / moderate	>70 years	>=8	5	1,18310645335332	good
1531	Male	62	Smoker	low	High / moderate	>70 years	>=8	1	0,749085808077932	good
1532	Female	38	Smoker	low	High / moderate	Low	>=8	7	1,09651981914186	good
1533	Male	28	Smoker	low	Low	>70 years	>=8	5	1,11980211278771	good
1534	Female	40	Smoker	low	High / moderate	Low	>=8	0	1,09651981914186	good
1535	Female	61	Smoker	low	Low	>70 years	<8	5	0,716973471420777	good
1536	Female	66	Smoker	low	High / moderate	>70 years	>=8	6	1,02657868030838	good
1537	Male	55	Smoker	low	High / moderate	>70 years	>=8	3	0,762559571855616	good
1538	Female	79	Smoker	low	High / moderate	>70 years	>=8	6	1,02946755343411	good
1539	Male	21	Smoker	low	Low	>70 years	>=8	1	0,939301182517599	good
1540	Male	18	Smoker	low	Low	>70 years	>=8	1	0,939301182517599	good
1541	Male	33	Smoker	low	Low	Low	>=8	0	1,11980211278771	good
1542	Male	28	Smoker	low	Low	Low	>=8	2	1,11980211278771	good
1543	Male	42	Smoker	low	Low	Low	>=8	0	1,18310645335332	good
1544	Male	36	Smoker	low	High / moderate	Low	>=8	1	1,18310645335332	good
1545	Male	42	Smoker	low	High / moderate	>70 years	>=8	0	1,18310645335332	good
1546	Male	49	Smoker	low	High / moderate	>70 years	<8	0	1,0321816849659	good
1547	Male	48	Smoker	low	Low	Low	>=8	5	1,0321816849659	good
1548	Male	51	Smoker	low	High / moderate	>70 years	>=8	2	1,0321816849659	good
1549	Male	61	Smoker	low	High / moderate	Low	>=8	1	0,749085808077932	good
1550	Male	71	Smoker	low	Low	>70 years	>=8	2	1,03351631182984	good
1551	Male	85	Smoker	low	High / moderate	>70 years	>=8	2	0,449241738092084	good
1552	Female	17	Smoker	low	Low	Low	>=8	0	0,917622867548252	good
1553	Female	17	Smoker	low	Low	Low	>=8	1	0,917622867548252	good
1554	Female	30	Smoker	low	Low	>70 years	<8	2	1,049692981094	good
1555	Female	41	Smoker	low	Low	Low	<8	1	1,09651981914186	good
1556	Female	46	Smoker	low	Low	Low	<8	5	1,08286238403603	good
1557	Female	75	Smoker	low	High / moderate	>70 years	<8	4	1,02946755343411	good
1558	Male	16	Smoker	low	Low	>70 years	>=8	2	0,939301182517599	good
1559	Male	29	Smoker	low	Low	Low	>=8	0	1,11980211278771	good
1560	Male	32	Smoker	low	High / moderate	Low	>=8	0	1,11980211278771	good
1561	Male	42	Smoker	low	Low	Low	>=8	0	1,18310645335332	good
1562	Male	54	Smoker	low	Low	>70 years	<8	1	1,0321816849659	good
1563	Male	56	Smoker	low	High / moderate	>70 years	>=8	1	0,762559571855616	good
1564	Male	55	Smoker	low	Low	Low	>=8	5	0,762559571855616	good
1565	Male	58	Smoker	low	High / moderate	>70 years	>=8	0	0,762559571855616	good
1566	Male	61	Smoker	low	Low	Low	>=8	4	0,749085808077932	good
1567	Female	17	Smoker	low	Low	Low	<8	0	0,917622867548252	good
1568	Female	32	Smoker	low	Low	Low	<8	1	1,049692981094	good
1569	Female	37	Smoker	low	High / moderate	Low	>=8	0	1,09651981914186	good
1570	Female	39	Smoker	low	High / moderate	Low	<8	6	1,09651981914186	good
1571	Female	50	Smoker	low	High / moderate	>70 years	>=8	3	1,08286238403603	good
1572	Female	56	Smoker	low	High / moderate	>70 years	>=8	3	0,713537569991416	good
1573	Female	62	Smoker	low	Low	Low	<8	3	0,716973471420777	good
1574	Female	62	Smoker	low	High / moderate	>70 years	<8	3	0,716973471420777	good
1575	Female	65	Smoker	low	High / moderate	Low	>=8	1	1,02657868030838	good
1576	Female	66	Smoker	low	High / moderate	>70 years	>=8	3	1,02657868030838	poor
1577	Female	78	Smoker	low	High / moderate	>70 years	>=8	4	1,02946755343411	good
1578	Female	90	Smoker	low	High / moderate	>70 years	<8	4	0,63860724714198	good
1579	Male	27	Smoker	low	Low	>70 years	>=8	0	1,11980211278771	good
1580	Male	69	Smoker	low	High / moderate	>70 years	>=8	2	1,03351631182984	good
1581	Male	82	Smoker	low	High / moderate	>70 years	<8	4	0,93664715398599	poor
1582	Male	84	Smoker	low	High / moderate	>70 years	>=8	5	0,93664715398599	poor
1583	Female	18	Smoker	low	Low	Low	>=8	0	0,917622867548252	good
1584	Female	29	Smoker	low	Low	Low	>=8	0	1,049692981094	good
1585	Female	27	Smoker	low	High / moderate	Low	<8	2	1,049692981094	good
1586	Female	35	Smoker	low	High / moderate	Low	>=8	0	1,09651981914186	good
1587	Female	50	Smoker	low	Low	Low	<8	5	1,08286238403603	good
1588	Female	54	Smoker	low	Low	Low	>=8	2	1,08286238403603	good
1589	Female	57	Smoker	low	High / moderate	Low	>=8	1	0,713537569991416	good
1590	Female	79	Smoker	low	High / moderate	>70 years	>=8	14	1,02946755343411	poor
1591	Male	29	Smoker	low	Low	>70 years	<8	0	1,11980211278771	good
1592	Male	58	Smoker	low	High / moderate	Low	>=8	1	0,762559571855616	good
1593	Male	64	Smoker	low	Low	>70 years	>=8	1	0,749085808077932	good
1594	Male	68	Smoker	low	High / moderate	Low	<8	5	1,03351631182984	good
1595	Male	79	Smoker	low	High / moderate	>70 years	<8	4	0,93664715398599	good
1596	Male	89	Smoker	low	High / moderate	>70 years	>=8	1	0,449241738092084	good
1597	Female	53	Smoker	low	Low	>70 years	<8	3	1,08286238403603	good
1598	Female	59	Smoker	low	High / moderate	Low	<8	9	0,713537569991416	poor
1599	Female	60	Smoker	low	Low	Low	<8	0	0,716973471420777	good
1600	Female	80	Smoker	low	High / moderate	>70 years	>=8	6	1,02946755343411	poor
1601	Female	87	Smoker	low	Low	>70 years	>=8	15	0,63860724714198	good
1602	Male	37	Smoker	low	Low	Low	<8	0	1,18310645335332	good
1603	Female	34	Smoker	low	High / moderate	>70 years	>=8	2	1,049692981094	good
1604	Female	48	Smoker	low	Low	Low	>=8	0	1,08286238403603	good
1605	Female	74	Smoker	low	High / moderate	>70 years	>=8	5	1,02657868030838	poor
1606	Male	26	Smoker	low	High / moderate	Low	>=8	1	1,11980211278771	good
1607	Male	29	Smoker	low	Low	Low	<8	0	1,11980211278771	good
1608	Male	51	Smoker	low	Low	Low	<8	1	1,0321816849659	good
1609	Male	46	Smoker	low	Low	Low	>=8	0	1,0321816849659	good
1610	Female	21	Smoker	low	Low	Low	>=8	3	0,917622867548252	good
1611	Female	40	Smoker	low	High / moderate	>70 years	>=8	0	1,09651981914186	good
1612	Female	27	Smoker	low	Low	>70 years	>=8	0	1,049692981094	good
1613	Female	38	Smoker	low	Low	Low	<8	0	1,09651981914186	good
1614	Male	19	Smoker	low	Low	Low	<8	3	0,939301182517599	good
1615	Male	53	Smoker	low	High / moderate	Low	<8	1	1,0321816849659	good
1616	Male	60	Smoker	low	High / moderate	Low	>=8	3	0,749085808077932	good
1617	Female	29	Smoker	low	High / moderate	>70 years	>=8	1	1,049692981094	good
1618	Female	47	Smoker	low	High / moderate	Low	>=8	3	1,08286238403603	good
1619	Female	68	Smoker	low	High / moderate	>70 years	>=8	9	1,02657868030838	good
1620	Male	31	Smoker	low	High / moderate	>70 years	>=8	0	1,11980211278771	good
1621	Male	39	Smoker	low	Low	Low	<8	2	1,18310645335332	good
1622	Male	44	Smoker	low	High / moderate	>70 years	>=8	3	1,18310645335332	good
1623	Male	47	Smoker	low	High / moderate	Low	>=8	3	1,0321816849659	good
1624	Male	55	Smoker	low	High / moderate	Low	<8	7	0,762559571855616	good
1625	Male	69	Smoker	low	High / moderate	Low	<8	1	1,03351631182984	good
1626	Male	77	Smoker	low	High / moderate	>70 years	>=8	0	0,93664715398599	good
1627	Female	23	Smoker	low	Low	>70 years	<8	8	0,917622867548252	good
1628	Female	42	Smoker	low	High / moderate	Low	<8	6	1,09651981914186	good
1629	Female	43	Smoker	low	Low	>70 years	<8	9	1,09651981914186	poor
1630	Female	45	Smoker	low	High / moderate	Low	>=8	4	1,08286238403603	poor
1631	Female	59	Smoker	low	High / moderate	>70 years	>=8	5	0,713537569991416	good
1632	Female	60	Smoker	low	High / moderate	>70 years	<8	6	0,716973471420777	good
1633	Female	79	Smoker	low	High / moderate	>70 years	<8	9	1,02946755343411	poor
1634	Male	53	Smoker	low	Low	Low	>=8	0	1,09356700305853	good
1635	Male	63	Smoker	High	Low	Low	<8	8	1,05694082372048	poor
1636	Female	25	Smoker	low	High / moderate	Low	>=8	1	1,00107492700713	good
1637	Female	71	Smoker	low	High / moderate	>70 years	<8	5	1,01484355065249	poor
1638	Female	90	Smoker	low	High / moderate	>70 years	<8	6	0,804820055803107	good
1639	Male	38	Smoker	low	Low	Low	>=8	0	1,11545802841643	good
1640	Male	69	Smoker	low	High / moderate	>70 years	<8	7	0,91407900430745	poor
1641	Female	25	Smoker	low	Low	Low	<8	5	1,00107492700713	good
1642	Female	35	Smoker	low	Low	>70 years	<8	1	1,04187433357319	good
1643	Female	62	Smoker	low	Low	Low	>=8	2	0,997183787353279	poor
1644	Male	33	Smoker	low	High / moderate	>70 years	>=8	1	1,16494565443718	good
1645	Male	50	Smoker	low	High / moderate	>70 years	>=8	0	1,09356700305853	good
1646	Male	76	Smoker	low	High / moderate	>70 years	>=8	2	0,891088398546026	good
1647	Female	50	Smoker	low	Low	Low	>=8	3	0,987797969082537	good
1648	Female	55	Smoker	High	High / moderate	>70 years	>=8	0	0,930271103152459	good
1649	Male	21	Smoker	low	High / moderate	>70 years	<8	1	0,964408106103021	good
1650	Male	73	Smoker	low	High / moderate	>70 years	<8	9	0,91407900430745	good
1651	Male	85	Smoker	low	High / moderate	>70 years	>=8	2	0,365268661293315	good
1652	Female	46	Smoker	low	Low	Low	<8	9	0,987797969082537	poor
1653	Male	45	Smoker	low	High / moderate	>70 years	>=8	0	1,09356700305853	good
1654	Female	39	Smoker	low	High / moderate	Low	>=8	0	1,04187433357319	good
1655	Male	27	Smoker	low	Low	>70 years	>=8	2	1,16494565443718	good
1656	Male	43	Smoker	low	Low	Low	>=8	3	1,11545802841643	good
1657	Female	23	Smoker	low	Low	Low	<8	3	0,928545988207005	good
1658	Male	59	Smoker	low	Low	>70 years	>=8	1	0,926811310540124	good
1659	Female	43	Smoker	low	High / moderate	>70 years	>=8	1	1,04187433357319	good
1660	Female	79	Smoker	low	High / moderate	>70 years	<8	5	0,921945797878001	poor
1661	Male	23	Smoker	low	Low	>70 years	>=8	1	0,964408106103021	good
1662	Female	52	Smoker	low	High / moderate	>70 years	<8	6	0,987797969082537	poor
1663	Female	66	Smoker	low	Low	Low	>=8	3	1,01484355065249	good
1664	Male	15	Smoker	low	Low	>70 years	>=8	0	1,13652431152337	good
1665	Male	26	Smoker	low	Low	Low	>=8	0	1,05889440574236	good
1666	Male	28	Smoker	low	High / moderate	>70 years	>=8	0	1,05889440574236	good
1667	Male	30	Smoker	low	Low	Low	>=8	0	1,05889440574236	good
1668	Male	39	Smoker	low	Low	Low	>=8	1	1,18880721443975	good
1669	Male	44	Smoker	low	High / moderate	Low	<8	0	1,18880721443975	good
1670	Male	46	Smoker	low	Low	Low	>=8	2	1,04608118038502	good
1671	Male	50	Smoker	low	Low	>70 years	<8	0	1,04608118038502	good
1672	Male	61	Smoker	low	High / moderate	Low	>=8	1	0,99629632832011	good
1673	Female	32	Smoker	low	Low	Low	>=8	3	1,09234677657765	good
1674	Female	30	Smoker	low	Low	Low	<8	1	1,09234677657765	good
1675	Female	43	Smoker	low	Low	Low	<8	3	1,06767924004589	good
1676	Female	39	Smoker	low	Low	Low	<8	3	1,06767924004589	good
1677	Female	53	Smoker	low	High / moderate	>70 years	<8	3	1,0959859839339	good
1678	Female	46	Smoker	low	High / moderate	Low	>=8	0	1,0959859839339	good
1679	Female	59	Smoker	low	High / moderate	Low	>=8	3	0,894163667536158	good
1680	Female	55	Smoker	low	High / moderate	Low	>=8	0	0,894163667536158	good
1681	Female	60	Smoker	low	High / moderate	Low	>=8	0	0,903843055655304	good
1682	Female	67	Smoker	low	High / moderate	>70 years	>=8	3	1,11319001376194	good
1683	Female	69	Smoker	low	Low	Low	>=8	6	1,11319001376194	good
1684	Male	21	Smoker	low	Low	Low	<8	0	1,13652431152337	good
1685	Male	39	Smoker	low	Low	Low	>=8	0	1,18880721443975	good
1686	Male	49	Smoker	low	High / moderate	Low	<8	0	1,04608118038502	good
1687	Male	48	Smoker	low	High / moderate	Low	<8	3	1,04608118038502	good
1688	Male	55	Smoker	low	High / moderate	>70 years	>=8	1	0,913726807055275	good
1689	Male	55	Smoker	low	Low	Low	>=8	2	0,913726807055275	good
1690	Male	65	Smoker	low	High / moderate	Low	<8	3	0,993560858248138	good
1691	Male	86	Smoker	low	High / moderate	>70 years	>=8	5	0,415039529182494	poor
1692	Female	16	Smoker	low	Low	>70 years	<8	0	1,01334461721815	good
1693	Female	16	Smoker	low	High / moderate	>70 years	>=8	0	1,01334461721815	good
1694	Female	30	Smoker	low	Low	Low	>=8	1	1,09234677657765	good
1695	Female	40	Smoker	low	High / moderate	Low	<8	0	1,06767924004589	good
1696	Female	44	Smoker	low	High / moderate	Low	<8	0	1,06767924004589	good
1697	Female	48	Smoker	low	Low	Low	>=8	9	1,0959859839339	good
1698	Female	82	Smoker	low	High / moderate	>70 years	>=8	6	0,964170659014573	good
1699	Female	80	Smoker	low	High / moderate	>70 years	<8	2	0,964170659014573	good
1700	Male	55	Smoker	low	High / moderate	Low	>=8	1	0,926811310540124	good
1701	Female	21	Smoker	low	Low	>70 years	>=8	1	0,928545988207005	good
1702	Female	37	Smoker	low	Low	Low	>=8	0	1,04187433357319	good
1703	Female	78	Smoker	low	High / moderate	>70 years	>=8	4	0,921945797878001	poor
1704	Male	25	Smoker	low	Low	>70 years	>=8	1	1,16494565443718	good
1705	Male	50	Smoker	low	Low	>70 years	>=8	2	1,09356700305853	good
1706	Male	64	Smoker	low	High / moderate	Low	>=8	6	1,05694082372048	good
1707	Female	34	Smoker	low	High / moderate	Low	>=8	5	1,00107492700713	good
1708	Male	67	Smoker	low	High / moderate	Low	>=8	2	0,91407900430745	good
1709	Female	35	Smoker	low	High / moderate	Low	>=8	0	1,04187433357319	good
1710	Female	48	Smoker	low	High / moderate	Low	>=8	7	0,987797969082537	good
1711	Female	61	Smoker	low	High / moderate	>70 years	>=8	5	0,997183787353279	good
1712	Male	28	Smoker	low	Low	Low	>=8	0	1,16494565443718	good
1713	Male	76	Smoker	low	High / moderate	>70 years	>=8	2	0,891088398546026	good
1714	Female	53	Smoker	low	High / moderate	Low	>=8	3	0,987797969082537	good
1715	Female	57	Smoker	low	Low	Low	<8	6	0,930271103152459	poor
1716	Male	19	Smoker	High	Low	>70 years	>=8	0	0,964408106103021	good
1717	Male	88	Smoker	low	Low	>70 years	>=8	3	0,365268661293315	good
1718	Male	39	Smoker	low	High / moderate	Low	>=8	2	1,11545802841643	good
1719	Male	47	Smoker	low	Low	Low	>=8	1	1,09356700305853	good
1720	Female	40	Smoker	low	Low	Low	<8	6	1,04187433357319	poor
1721	Male	25	Smoker	low	Low	>70 years	>=8	0	1,16494565443718	good
1722	Male	65	Smoker	low	Low	Low	>=8	6	0,91407900430745	poor
1723	Female	33	Smoker	low	Low	>70 years	>=8	0	1,00107492700713	good
1724	Male	19	Smoker	low	Low	>70 years	>=8	0	0,964408106103021	good
1725	Female	16	Smoker	low	High / moderate	>70 years	>=8	0	0,928545988207005	good
1726	Female	68	Smoker	low	High / moderate	>70 years	>=8	5	1,01484355065249	good
1727	Male	70	Smoker	low	High / moderate	>70 years	>=8	6	0,91407900430745	good
1728	Female	30	Smoker	low	Low	Low	>=8	1	1,00107492700713	good
1729	Female	39	Smoker	low	High / moderate	Low	>=8	0	1,04187433357319	good
1730	Female	86	Smoker	low	High / moderate	>70 years	<8	11	0,804820055803107	poor
1731	Male	42	Smoker	low	High / moderate	>70 years	<8	1	1,11545802841643	good
1732	Female	22	Smoker	low	Low	Low	>=8	2	0,928545988207005	good
1733	Female	51	Smoker	low	Low	Low	<8	11	0,987797969082537	poor
1734	Female	82	Smoker	low	High / moderate	>70 years	>=8	13	0,921945797878001	poor
1735	Male	48	Smoker	low	Low	Low	>=8	0	1,09356700305853	good
1736	Female	30	Smoker	low	High / moderate	Low	>=8	3	1,00107492700713	good
1737	Female	56	Smoker	low	Low	Low	<8	3	0,930271103152459	poor
1738	Female	71	Smoker	low	High / moderate	>70 years	>=8	5	1,01484355065249	good
1739	Male	19	Smoker	low	Low	>70 years	>=8	0	0,964408106103021	good
1740	Male	30	Smoker	low	Low	>70 years	>=8	0	1,16494565443718	good
1741	Male	38	Smoker	low	Low	Low	>=8	2	1,11545802841643	good
1742	Male	56	Smoker	low	High / moderate	>70 years	<8	0	0,926811310540124	good
1743	Female	39	Smoker	low	High / moderate	>70 years	>=8	1	1,04187433357319	good
1744	Male	37	Smoker	low	High / moderate	>70 years	>=8	0	1,11545802841643	good
1745	Male	47	Smoker	low	High / moderate	Low	>=8	2	1,09356700305853	good
1746	Male	67	Smoker	low	High / moderate	>70 years	>=8	3	0,91407900430745	good
1747	Female	29	Smoker	low	High / moderate	Low	>=8	0	1,00107492700713	good
1748	Female	54	Smoker	low	Low	>70 years	>=8	11	0,987797969082537	good
1749	Female	59	Smoker	low	High / moderate	Low	>=8	7	0,930271103152459	good
1750	Male	24	Smoker	low	High / moderate	>70 years	>=8	0	0,964408106103021	good
1751	Male	78	Smoker	low	High / moderate	>70 years	>=8	5	0,891088398546026	good
1752	Female	69	Smoker	low	High / moderate	Low	>=8	9	1,01484355065249	good
1753	Male	39	Smoker	low	High / moderate	>70 years	<8	0	1,11545802841643	good
1754	Male	48	Smoker	High	Low	Low	>=8	0	1,09356700305853	good
1755	Male	57	Smoker	low	High / moderate	Low	>=8	8	0,926811310540124	poor
1756	Female	18	Smoker	low	Low	>70 years	>=8	0	0,928545988207005	good
1757	Female	40	Smoker	low	Low	>70 years	<8	7	1,04187433357319	good
1758	Female	39	Smoker	High	Low	Low	>=8	1	1,04187433357319	good
1759	Female	61	Smoker	low	High / moderate	Low	<8	4	0,997183787353279	poor
1760	Female	75	Smoker	low	High / moderate	>70 years	<8	3	0,921945797878001	good
1761	Male	32	Smoker	low	Low	Low	>=8	5	1,16494565443718	poor
1762	Male	61	Smoker	low	High / moderate	>70 years	<8	6	1,05694082372048	poor
1763	Female	54	Smoker	low	High / moderate	Low	<8	2	0,987797969082537	good
1764	Male	32	Smoker	low	High / moderate	>70 years	>=8	0	1,16494565443718	good
1765	Male	58	Smoker	low	High / moderate	>70 years	>=8	1	0,926811310540124	good
1766	Female	27	Smoker	low	Low	>70 years	>=8	3	1,00107492700713	good
1767	Female	80	Smoker	low	High / moderate	>70 years	>=8	8	0,921945797878001	good
1768	Male	36	Smoker	low	Low	Low	>=8	0	1,11545802841643	good
1769	Female	30	Smoker	low	Low	>70 years	>=8	0	1,00107492700713	good
1770	Female	48	Smoker	low	Low	Low	>=8	3	0,987797969082537	good
1771	Female	71	Smoker	low	High / moderate	>70 years	>=8	7	1,01484355065249	good
1772	Female	18	Smoker	low	High / moderate	>70 years	>=8	2	0,928545988207005	good
1773	Female	27	Smoker	low	Low	Low	<8	2	1,00107492700713	good
1774	Male	15	Smoker	low	Low	>70 years	>=8	2	0,964408106103021	good
1775	Male	39	Smoker	low	Low	>70 years	>=8	0	1,11545802841643	good
1776	Female	30	Smoker	low	Low	Low	<8	3	1,00107492700713	poor
1777	Male	34	Smoker	low	High / moderate	>70 years	>=8	1	1,16494565443718	good
1778	Male	54	Smoker	low	High / moderate	Low	>=8	1	1,09356700305853	poor
1779	Female	35	Smoker	low	Low	Low	>=8	1	1,04187433357319	good
1780	Female	49	Smoker	low	High / moderate	Low	>=8	0	0,987797969082537	good
1781	Male	36	Smoker	low	Low	Low	>=8	1	1,11545802841643	good
1782	Female	40	Smoker	low	High / moderate	>70 years	>=8	6	1,04187433357319	poor
1783	Female	69	Smoker	low	High / moderate	Low	>=8	2	1,01484355065249	good
1784	Male	17	Smoker	low	Low	Low	>=8	1	0,964408106103021	good
1785	Male	45	Smoker	low	Low	>70 years	>=8	1	1,09356700305853	good
1786	Female	19	Smoker	low	Low	Low	>=8	2	0,928545988207005	good
1787	Male	43	Smoker	low	High / moderate	>70 years	>=8	2	1,11545802841643	good
1788	Male	67	Smoker	low	Low	Low	<8	8	0,91407900430745	poor
1789	Female	21	Smoker	low	Low	Low	>=8	2	0,928545988207005	good
1790	Female	46	Smoker	low	Low	Low	>=8	0	0,987797969082537	poor
1791	Male	28	Smoker	High	High / moderate	>70 years	<8	1	1,16494565443718	good
1792	Male	62	Smoker	low	High / moderate	>70 years	>=8	0	1,05694082372048	good
1793	Female	32	Smoker	low	Low	Low	>=8	0	1,00107492700713	good
1794	Female	46	Smoker	low	High / moderate	>70 years	>=8	6	0,987797969082537	good
1795	Male	16	Smoker	low	High / moderate	Low	<8	3	0,964408106103021	good
1796	Male	58	Smoker	low	High / moderate	>70 years	>=8	1	0,926811310540124	poor
1797	Male	72	Smoker	low	High / moderate	>70 years	<8	8	0,91407900430745	good
1798	Female	40	Smoker	low	High / moderate	Low	<8	1	1,04187433357319	good
1799	Female	63	Smoker	low	High / moderate	>70 years	>=8	8	0,997183787353279	poor
1800	Male	25	Smoker	low	High / moderate	>70 years	>=8	0	1,16494565443718	good
1801	Male	52	Smoker	High	Low	>70 years	<8	4	1,09356700305853	poor
1802	Female	44	Smoker	low	Low	Low	>=8	2	1,04187433357319	good
1803	Female	50	Smoker	low	Low	>70 years	<8	6	0,987797969082537	poor
1804	Male	30	Smoker	low	Low	>70 years	>=8	1	1,16494565443718	good
1805	Male	87	Smoker	low	Low	>70 years	<8	8	0,365268661293315	poor
1806	Female	39	Smoker	low	High / moderate	>70 years	<8	0	1,04187433357319	good
1807	Female	73	Smoker	low	High / moderate	>70 years	<8	10	1,01484355065249	poor
1808	Male	15	Smoker	low	Low	>70 years	>=8	1	0,964408106103021	good
1809	Male	54	Smoker	low	High / moderate	>70 years	>=8	0	1,09356700305853	good
1810	Male	66	Smoker	low	High / moderate	>70 years	<8	8	0,91407900430745	poor
1811	Female	84	Smoker	low	High / moderate	>70 years	<8	6	0,921945797878001	good
1812	Male	44	Smoker	low	Low	Low	<8	5	1,11545802841643	poor
1813	Male	78	Smoker	low	High / moderate	>70 years	<8	7	0,891088398546026	poor
1814	Female	20	Smoker	low	Low	>70 years	>=8	2	0,928545988207005	good
1815	Male	26	Smoker	High	Low	>70 years	>=8	0	1,08691412373597	good
1816	Male	51	Smoker	low	Low	>70 years	>=8	0	1,0834078951731	good
1817	Female	29	Smoker	High	High / moderate	>70 years	>=8	0	1,05442116076369	good
1818	Female	61	Smoker	low	High / moderate	>70 years	>=8	1	1,06281236252799	good
1819	Male	43	Smoker	High	Low	>70 years	<8	0	1,12012250607311	good
1820	Male	58	Smoker	low	High / moderate	>70 years	>=8	0	0,98339415564374	good
1821	Female	35	Smoker	low	Low	>70 years	>=8	0	1,13945697206353	good
1822	Female	56	Smoker	low	High / moderate	>70 years	>=8	1	1,08838200117519	good
1823	Male	16	Smoker	low	High / moderate	Low	>=8	3	1,04297462048783	good
1824	Male	32	Smoker	High	Low	>70 years	>=8	0	1,08691412373597	good
1825	Female	48	Smoker	low	High / moderate	>70 years	>=8	2	1,08639709946354	good
1826	Female	67	Smoker	low	High / moderate	>70 years	>=8	1	1,10199651094707	good
1827	Male	64	Smoker	low	High / moderate	>70 years	>=8	3	0,980906056804178	good
1828	Female	26	Smoker	low	High / moderate	>70 years	>=8	0	1,05442116076369	good
1829	Female	39	Smoker	low	Low	>70 years	>=8	0	1,13945697206353	good
1830	Female	78	Smoker	low	High / moderate	>70 years	>=8	6	1,03521984423269	poor
1831	Male	20	Smoker	High	Low	>70 years	>=8	0	1,04297462048783	good
1832	Male	37	Smoker	low	Low	>70 years	>=8	0	1,12012250607311	good
1833	Female	25	Smoker	High	Low	>70 years	>=8	0	1,05442116076369	good
1834	Female	86	Smoker	low	High / moderate	>70 years	>=8	5	0,783116578849807	poor
1835	Male	34	Smoker	low	Low	>70 years	<8	0	1,08691412373597	good
1836	Male	57	Smoker	High	High / moderate	>70 years	>=8	1	0,98339415564374	good
1837	Male	65	Smoker	low	Low	>70 years	>=8	1	1,12594626180965	good
1838	Female	19	Smoker	High	Low	>70 years	<8	0	1,05448750149458	poor
1839	Female	54	Smoker	low	Low	Low	>=8	1	1,08639709946354	good
1840	Male	35	Smoker	low	High / moderate	>70 years	>=8	2	1,12012250607311	good
1841	Male	84	Smoker	low	High / moderate	>70 years	>=8	9	0,828547855674112	poor
1842	Female	43	Smoker	low	High / moderate	>70 years	>=8	7	1,13945697206353	poor
1843	Female	67	Smoker	low	High / moderate	>70 years	>=8	3	1,10199651094707	good
1844	Male	32	Smoker	low	Low	>70 years	<8	0	1,08691412373597	good
1845	Male	50	Smoker	low	High / moderate	>70 years	<8	5	1,0834078951731	poor
1846	Female	33	Smoker	low	High / moderate	>70 years	<8	2	1,05442116076369	good
1847	Male	17	Smoker	low	Low	>70 years	>=8	0	1,04297462048783	good
1848	Male	36	Smoker	low	Low	>70 years	>=8	1	1,12012250607311	good
1849	Male	27	Smoker	low	High / moderate	>70 years	<8	1	1,08691412373597	good
1850	Male	52	Smoker	low	High / moderate	>70 years	>=8	0	1,0834078951731	good
1851	Male	61	Smoker	low	High / moderate	>70 years	>=8	0	0,980906056804178	good
1852	Female	47	Smoker	low	High / moderate	Low	>=8	4	1,08639709946354	good
1853	Male	69	Smoker	low	High / moderate	Low	<8	13	1,12594626180965	poor
1854	Male	87	Smoker	low	High / moderate	>70 years	<8	4	0,371148343606222	good
1855	Female	39	Smoker	low	High / moderate	>70 years	>=8	1	1,13945697206353	good
1856	Female	56	Smoker	low	High / moderate	>70 years	<8	1	1,08838200117519	good
1857	Male	42	Smoker	low	High / moderate	>70 years	<8	1	1,12012250607311	good
1858	Male	76	Smoker	low	Low	>70 years	>=8	5	0,828547855674112	good
1859	Female	27	Smoker	low	High / moderate	>70 years	<8	1	1,05442116076369	good
1860	Female	63	Smoker	low	High / moderate	>70 years	<8	13	1,06281236252799	poor
1861	Male	34	Smoker	low	Low	>70 years	<8	3	1,08691412373597	good
1862	Male	39	Smoker	low	High / moderate	>70 years	<8	1	1,12012250607311	good
1863	Male	78	Smoker	low	High / moderate	>70 years	<8	4	0,828547855674112	good
1864	Female	49	Smoker	low	High / moderate	>70 years	<8	1	1,08639709946354	good
1865	Female	72	Smoker	low	High / moderate	>70 years	>=8	9	1,10199651094707	poor
1866	Male	52	Smoker	low	High / moderate	Low	<8	4	1,0834078951731	good
1867	Male	70	Smoker	low	High / moderate	>70 years	>=8	5	1,12594626180965	good
1868	Female	22	Smoker	low	Low	>70 years	>=8	0	1,05448750149458	good
1869	Female	56	Smoker	low	Low	>70 years	>=8	4	1,08838200117519	good
1870	Male	22	Smoker	low	Low	>70 years	>=8	0	1,04297462048783	good
1871	Male	64	Smoker	low	High / moderate	>70 years	>=8	1	0,980906056804178	good
1872	Female	26	Smoker	low	High / moderate	>70 years	>=8	0	1,05442116076369	good
1873	Female	54	Smoker	low	High / moderate	>70 years	>=8	0	1,08639709946354	good
1874	Female	73	Smoker	low	Low	>70 years	<8	6	1,10199651094707	poor
1875	Male	31	Smoker	low	Low	>70 years	>=8	3	1,08691412373597	good
1876	Male	50	Smoker	low	Low	>70 years	>=8	0	1,0834078951731	poor
1877	Male	57	Smoker	low	High / moderate	>70 years	>=8	1	0,98339415564374	good
1878	Female	36	Smoker	low	High / moderate	>70 years	>=8	1	1,13945697206353	good
1879	Female	81	Smoker	low	High / moderate	>70 years	<8	7	1,03521984423269	good
1880	Male	45	Smoker	low	Low	>70 years	>=8	0	1,0834078951731	good
1881	Male	71	Smoker	low	Low	>70 years	>=8	0	1,12594626180965	good
1882	Female	25	Smoker	low	High / moderate	Low	>=8	0	1,05442116076369	good
1883	Female	69	Smoker	low	High / moderate	>70 years	>=8	4	1,10199651094707	good
1884	Male	43	Smoker	low	Low	>70 years	>=8	1	1,12012250607311	good
1885	Female	20	Smoker	low	High / moderate	>70 years	>=8	0	1,05448750149458	good
1886	Female	39	Smoker	low	Low	>70 years	>=8	0	1,13945697206353	good
1887	Female	81	Smoker	low	High / moderate	>70 years	<8	6	1,03521984423269	poor
1888	Male	31	Smoker	low	Low	>70 years	>=8	0	1,08691412373597	good
1889	Male	37	Smoker	low	High / moderate	>70 years	>=8	0	1,12012250607311	good
1890	Male	46	Smoker	low	High / moderate	>70 years	>=8	2	1,0834078951731	good
1891	Male	73	Smoker	low	High / moderate	>70 years	>=8	5	1,12594626180965	poor
1892	Female	27	Smoker	low	Low	>70 years	>=8	0	1,05442116076369	good
1893	Male	23	Smoker	low	Low	>70 years	>=8	0	1,04297462048783	good
1894	Male	42	Smoker	low	Low	Low	>=8	1	1,12012250607311	good
1895	Male	76	Smoker	low	High / moderate	>70 years	>=8	5	0,828547855674112	good
1896	Female	39	Smoker	low	Low	>70 years	>=8	0	1,13945697206353	good
1897	Female	88	Smoker	low	High / moderate	>70 years	>=8	0	0,783116578849807	good
1898	Male	32	Smoker	low	Low	>70 years	>=8	2	1,08691412373597	good
1899	Female	19	Smoker	low	High / moderate	>70 years	>=8	0	1,05448750149458	good
1900	Female	52	Smoker	low	Low	>70 years	>=8	0	1,08639709946354	good
1901	Female	80	Smoker	low	High / moderate	>70 years	>=8	4	1,03521984423269	poor
1902	Male	59	Smoker	low	High / moderate	>70 years	>=8	2	0,98339415564374	good
1903	Female	38	Smoker	low	Low	>70 years	>=8	1	1,13945697206353	good
1904	Female	59	Smoker	low	High / moderate	>70 years	>=8	1	1,08838200117519	poor
1905	Female	74	Smoker	low	High / moderate	>70 years	>=8	3	1,10199651094707	good
1906	Female	82	Smoker	low	Low	>70 years	>=8	7	1,03521984423269	poor
1907	Male	22	Smoker	low	High / moderate	>70 years	>=8	0	1,04297462048783	good
1908	Male	48	Smoker	low	Low	>70 years	<8	0	1,0834078951731	good
1909	Female	21	Smoker	low	Low	>70 years	>=8	0	1,05448750149458	good
1910	Female	45	Smoker	low	High / moderate	>70 years	>=8	0	1,08639709946354	good
1911	Female	62	Smoker	low	High / moderate	Low	<8	7	1,06281236252799	poor
1912	Male	27	Smoker	low	Low	>70 years	>=8	3	1,08691412373597	good
1913	Male	51	Smoker	low	Low	Low	>=8	0	1,0834078951731	good
1914	Female	70	Smoker	low	High / moderate	>70 years	>=8	12	1,10199651094707	poor
1915	Male	36	Smoker	low	High / moderate	>70 years	>=8	1	1,12012250607311	good
1916	Male	65	Smoker	low	High / moderate	>70 years	>=8	5	1,12594626180965	poor
1917	Female	42	Smoker	low	High / moderate	>70 years	>=8	1	1,13945697206353	good
1918	Female	84	Smoker	low	High / moderate	>70 years	<8	11	1,03521984423269	poor
1919	Male	21	Smoker	low	High / moderate	>70 years	<8	1	1,04297462048783	good
1920	Male	87	Smoker	low	High / moderate	>70 years	>=8	4	0,371148343606222	poor
1921	Female	30	Smoker	low	Low	>70 years	>=8	3	1,05442116076369	good
1922	Female	37	Smoker	low	Low	>70 years	>=8	2	1,13945697206353	good
1923	Male	33	Smoker	low	High / moderate	>70 years	>=8	2	1,08691412373597	good
1924	Male	53	Smoker	low	Low	>70 years	>=8	9	1,0834078951731	poor
1925	Male	78	Smoker	low	High / moderate	>70 years	>=8	7	0,828547855674112	poor
1926	Female	48	Smoker	low	High / moderate	>70 years	<8	2	1,08639709946354	good
1927	Male	20	Smoker	low	Low	>70 years	>=8	0	1,04297462048783	good
1928	Male	44	Smoker	low	Low	Low	<8	2	1,12012250607311	good
1929	Male	65	Smoker	low	Low	>70 years	>=8	2	1,12594626180965	good
1930	Female	43	Smoker	low	Low	>70 years	>=8	0	1,13945697206353	good
1931	Female	80	Smoker	low	High / moderate	>70 years	>=8	4	1,03521984423269	good
1932	Male	27	Smoker	low	Low	>70 years	>=8	0	1,08691412373597	good
1933	Male	60	Smoker	low	Low	>70 years	<8	5	0,980906056804178	poor
1934	Female	18	Smoker	low	Low	>70 years	>=8	2	1,05448750149458	poor
1935	Female	44	Smoker	low	Low	>70 years	>=8	1	1,13945697206353	poor
1936	Female	73	Smoker	low	High / moderate	>70 years	>=8	0	1,10199651094707	good
1937	Male	43	Smoker	low	Low	Low	>=8	0	1,12012250607311	good
1938	Male	57	Smoker	low	High / moderate	Low	>=8	2	0,98339415564374	good
1939	Male	70	Smoker	low	High / moderate	>70 years	>=8	2	1,12594626180965	good
1940	Female	33	Smoker	low	High / moderate	Low	>=8	0	1,05442116076369	good
1941	Male	46	Smoker	low	Low	>70 years	<8	1	1,0834078951731	good
1942	Male	78	Smoker	low	High / moderate	>70 years	>=8	9	0,828547855674112	poor
1943	Female	37	Smoker	low	High / moderate	>70 years	>=8	1	1,13945697206353	good
1944	Female	59	Smoker	low	High / moderate	Low	>=8	6	1,08838200117519	good
1945	Male	44	Smoker	low	Low	>70 years	>=8	0	1,12012250607311	good
1946	Male	57	Smoker	low	Low	>70 years	>=8	0	0,98339415564374	good
1947	Female	15	Smoker	low	Low	>70 years	>=8	0	1,05448750149458	good
1948	Female	29	Smoker	low	Low	>70 years	>=8	0	1,05442116076369	good
1949	Female	50	Smoker	low	Low	>70 years	>=8	3	1,08639709946354	poor
1950	Male	16	Smoker	low	Low	Low	>=8	0	1,04297462048783	good
1951	Male	27	Smoker	low	Low	>70 years	>=8	0	1,08691412373597	good
1952	Male	38	Smoker	low	Low	>70 years	>=8	0	1,12012250607311	good
1953	Male	62	Smoker	low	Low	>70 years	>=8	1	0,980906056804178	good
1954	Female	29	Smoker	low	High / moderate	Low	>=8	0	1,05442116076369	good
1955	Male	17	Smoker	low	Low	>70 years	>=8	0	1,04297462048783	good
1956	Male	36	Smoker	low	Low	>70 years	>=8	1	1,12012250607311	good
1957	Male	66	Smoker	low	High / moderate	>70 years	>=8	0	1,12594626180965	good
1958	Female	41	Smoker	low	High / moderate	>70 years	>=8	0	1,13945697206353	good
1959	Female	48	Smoker	low	Low	Low	>=8	1	1,08639709946354	poor
1960	Male	47	Smoker	low	Low	>70 years	>=8	1	1,0834078951731	good
1961	Male	76	Smoker	low	Low	>70 years	<8	7	0,828547855674112	poor
1962	Female	53	Smoker	low	High / moderate	>70 years	<8	6	1,08639709946354	poor
1963	Female	63	Smoker	low	Low	>70 years	>=8	1	1,06281236252799	good
1964	Male	39	Smoker	low	High / moderate	>70 years	>=8	0	1,12012250607311	good
1965	Female	68	Smoker	low	High / moderate	>70 years	<8	9	1,10199651094707	poor
1966	Male	31	Smoker	low	Low	>70 years	<8	1	1,08691412373597	good
1967	Male	54	Smoker	low	High / moderate	>70 years	<8	0	1,0834078951731	good
1968	Female	64	Smoker	low	High / moderate	Low	<8	5	1,06281236252799	good
1969	Female	79	Smoker	low	Low	>70 years	<8	17	1,03521984423269	poor
1970	Male	52	Smoker	low	High / moderate	>70 years	<8	5	1,0834078951731	good
1971	Female	19	Smoker	low	Low	Low	>=8	0	1,05448750149458	good
1972	Female	51	Smoker	low	High / moderate	>70 years	<8	2	1,08639709946354	good
1973	Female	69	Smoker	low	High / moderate	>70 years	>=8	6	1,10199651094707	good
1974	Male	29	Smoker	low	Low	>70 years	>=8	0	1,08691412373597	good
1975	Male	84	Smoker	low	High / moderate	>70 years	>=8	6	0,828547855674112	poor
1976	Female	63	Smoker	low	High / moderate	>70 years	>=8	2	1,06281236252799	good
1977	Female	91	Smoker	low	Low	>70 years	>=8	7	0,783116578849807	poor
1978	Male	86	Smoker	low	Low	>70 years	>=8	2	0,371148343606222	poor
1979	Female	56	Smoker	low	High / moderate	>70 years	>=8	3	1,08838200117519	good
1980	Female	76	Smoker	low	High / moderate	>70 years	>=8	1	1,03521984423269	good
1981	Male	26	Smoker	low	Low	>70 years	>=8	0	1,08691412373597	good
1982	Male	39	Smoker	low	Low	>70 years	>=8	2	1,12012250607311	poor
1983	Male	66	Smoker	low	High / moderate	>70 years	>=8	0	1,12594626180965	good
1984	Female	52	Smoker	low	Low	>70 years	>=8	4	1,08639709946354	poor
1985	Female	66	Smoker	low	High / moderate	Low	<8	4	1,10199651094707	poor
1986	Male	35	Smoker	low	Low	>70 years	>=8	0	1,12012250607311	good
1987	Male	56	Smoker	low	Low	>70 years	>=8	0	0,98339415564374	good
1988	Female	42	Smoker	low	High / moderate	>70 years	>=8	0	1,13945697206353	good
1989	Male	16	Smoker	low	Low	>70 years	>=8	0	1,04297462048783	good
1990	Male	79	Smoker	low	High / moderate	>70 years	>=8	6	0,828547855674112	poor
1991	Female	25	Smoker	low	Low	Low	>=8	0	1,05442116076369	good
1992	Female	59	Smoker	low	Low	Low	>=8	1	1,08838200117519	good
1993	Male	29	Smoker	low	Low	>70 years	>=8	0	1,08691412373597	good
1994	Female	21	Smoker	low	Low	>70 years	>=8	1	1,05448750149458	good
1995	Female	52	Smoker	low	Low	>70 years	>=8	1	1,08639709946354	good
1996	Male	34	Smoker	low	Low	Low	>=8	0	1,08691412373597	good
1997	Male	39	Smoker	low	Low	>70 years	>=8	0	1,12012250607311	good
1998	Male	45	Smoker	low	High / moderate	>70 years	>=8	0	1,0834078951731	good
1999	Female	30	Smoker	low	Low	Low	>=8	0	1,05442116076369	good
[truncated: 2,386 more rows]
